# Supplementary material for: Proteomic analysis of dental pulp from deciduous teeth in comparison to permanent teeth: an in-vitro study
Source: Eur Arch Paediatr Dent. 2025 Apr 18;26(5):941–51. doi: 10.1007/s40368-025-01043-4 (PMC12532624; doi:10.1007/s40368-025-01043-4)
Supplement: Supplementary file 1 — Supplementary file1 (XLSX 193 KB) [file 40368_2025_1043_MOESM1_ESM.xlsx]

## Sheet: Supplementary Table 1
Supplementary Table 1 List of deciduous dental pulp tissue proteins
UniprotKB ID	Entry	Protein Name
	Name
A0A075B6I0	LV861	Immunoglobulin lambda variable 8-61
A0A087WUV0	ZN892	Zinc finger protein 892
A0A096LP49	CC187	Coiled-coil domain-containing protein 187
A0A0B4J263	TVA39	T cell receptor alpha variable 39
A0A0J9YWL9	TX13C	Putative testis-expressed protein 13C
A0A0U1RR37	CA232	Uncharacterized protein C1orf232
A0A1B0GTJ6	SAXO3	Stabilizer of axonemal microtubules 3
A0A1B0GTZ2	CC196	Putative coiled-coil domain-containing protein 196
A0A1B0GUA9	CM046	Uncharacterized protein C13orf46
A0A1B0GVH7	IQCM	IQ domain-containing protein M
A0A1B0GVN3	CB092	Uncharacterized protein C2orf92
A0A1W2PPD8	KDM4F	Probable lysine-specific demethylase 4F
A0A1W2PPK0	CPHL2	Cytoplasmic polyadenylated homeobox-like protein 2
A0A1W2PQ73	ERFL	ETS domain-containing transcription factor ERF-like
A0A494C071	PWWP4	PWWP domain-containing DNA repair factor 4
A0AUZ9	KAL1L	KAT8 regulatory NSL complex subunit 1-like protein
A0AV96	RBM47	RNA-binding protein 47
A0AVF1	IFT56	Intraflagellar transport protein 56
A0AVI2	FR1L5	Fer-1-like protein 5
A0AVT1	UBA6	Ubiquitin-like modifier-activating enzyme 6
A0JNW5	BLT3B	Bridge-like lipid transfer protein family member 3B
A0M8Q6	IGLC7	Immunoglobulin lambda constant 7
A0MZ66	SHOT1	Shootin-1
A1A4G5	LNP1	Leukemia NUP98 fusion partner 1
A1IGU5	ARH37	Rho guanine nucleotide exchange factor 37
A1KZ92	PXDNL	Probable oxidoreductase PXDNL
A1L390	PKHG3	Pleckstrin homology domain-containing family G member 3
A2A288	ZC12D	Probable ribonuclease ZC3H12D
A2A2Z9	AN18B	Ankyrin repeat domain-containing protein 18B
A2PYH4	HFM1	Probable ATP-dependent DNA helicase HFM1
A2RRD8	ZN320	Zinc finger protein 320
A2RRP1	NBAS	NBAS subunit of NRZ tethering complex
A2RUB1	MEIOC	Meiosis-specific coiled-coil domain-containing protein MEIOC
A2RUB6	CCD66	Coiled-coil domain-containing protein 66
A2RUC4	TYW5	tRNA wybutosine-synthesizing protein 5
A2RUR9	C144A	Coiled-coil domain-containing protein 144A
A3KMH1	VWA8	von Willebrand factor A domain-containing protein 8
A4D0V7	CPED1	Cadherin-like and PC-esterase domain-containing protein 1
A4D1E1	Z804B	Zinc finger protein 804B
A4D263	SMIP7	Protein SPMIP7
A4FU69	EFCB5	EF-hand calcium-binding domain-containing protein 5
A4UGR9	XIRP2	Xin actin-binding repeat-containing protein 2
A5D8W1	CFA69	Cilia- and flagella-associated protein 69
A5PL33	KRBA1	Protein KRBA1
A5YKK6	CNOT1	CCR4-NOT transcription complex subunit 1
A6H8Y1	BDP1	Transcription factor TFIIIB component B'' homolog
A6NC98	CC88B	Coiled-coil domain-containing protein 88B
A6NCF6	MA13P	Putative MAGE domain-containing protein MAGEA13P
A6NCI4	VWA3A	von Willebrand factor A domain-containing protein 3A
A6NCL7	AN33B	Ankyrin repeat domain-containing protein 33B
A6NCM1	IQCAL	IQ and AAA domain-containing protein 1-like
A6NCQ9	RN222	RING finger protein 222
A6NDL7	MT21E	Putative methyltransferase-like protein 21E pseudogene
A6NDV4	TMM8B	Transmembrane protein 8B
A6NDY2	F90AA	Putative protein FAM90A10
A6NE01	F186A	Protein FAM186A
A6NE52	WDR97	WD repeat-containing protein 97
A6NEH6	TM247	Transmembrane protein 247
A6NEL2	SWAHB	Ankyrin repeat domain-containing protein SOWAHB
A6NFN3	RFOX3	RNA binding protein fox-1 homolog 3
A6NFQ7	DPRX	Divergent paired-related homeobox
A6NGH8	ANR61	Ankyrin repeat domain-containing protein 61
A6NGU5	GGT3	Putative glutathione hydrolase 3 proenzyme
A6NHL2	TBAL3	Tubulin alpha chain-like 3
A6NHR8	FA47D	Putative protein FAM47D
A6NHR9	SMHD1	SMC hinge domain-containing protein 1
A6NI28	RHG42	Rho GTPase-activating protein 42
A6NI56	CC154	Coiled-coil domain-containing protein 154
A6NI79	CCD69	Coiled-coil domain-containing protein 69
A6NIJ9	O6C70	Olfactory receptor 6C70
A6NJ88	SGE2P	Putative SAGE1-like protein
A6NK02	TRI75	Tripartite motif-containing protein 75
A6NK53	ZN233	Zinc finger protein 233
A6NK89	RASFA	Ras association domain-containing protein 10
A6NKB5	PCX2	Pecanex-like protein 2
A6NM62	LRC53	Leucine-rich repeat-containing protein 53
A6NMZ7	CO6A6	Collagen alpha-6(VI) chain
A6NN14	ZN729	Zinc finger protein 729
A6NN90	CB081	Uncharacterized protein C2orf81
A6NNY8	UBP27	Ubiquitin carboxyl-terminal hydrolase 27
A6PVS8	LRIQ3	Leucine-rich repeat and IQ domain-containing protein 3
A7E2S9	A30BL	Putative ankyrin repeat domain-containing protein 30B-like
A7KAX9	RHG32	Rho GTPase-activating protein 32
A7MBM2	DISP2	Protein dispatched homolog 2
A7MD48	SRRM4	Serine/arginine repetitive matrix protein 4
A8K0R7	ZN839	Zinc finger protein 839
A8K2U0	A2ML1	Alpha-2-macroglobulin-like protein 1
A8K4G0	CLM7	CMRF35-like molecule 7
A8K830	OCAT2	POU class 2 homeobox associating factor 3
A8K855	EFCB7	EF-hand calcium-binding domain-containing protein 7
A8K8P3	SFI1	Protein SFI1 homolog
A8K979	ERI2	ERI1 exoribonuclease 2
A8MPP1	D11L8	Putative ATP-dependent RNA helicase DDX11-like protein 8
A8MSI8	LYRM9	LYR motif-containing protein 9
A8MT70	ZBBX	Zinc finger B-box domain-containing protein 1
A8MTY0	ZN724	Zinc finger protein 724
A8MUH7	PDZ1P	Putative PDZ domain-containing protein PDZK1P1
A8MUV8	ZN727	Putative zinc finger protein 727
A8MVM7	YD021	Putative uncharacterized protein ENSP00000382790
A8MVX0	ARG33	Rho guanine nucleotide exchange factor 33
A8MW92	P20L1	PHD finger protein 20-like protein 1
A8MWX3	WASH4	Putative WAS protein family homolog 4
A8MX80	YM017	Putative UPF0607 protein ENSP00000383144
A8MYV0	DCD2C	Doublecortin domain-containing protein 2C
A8MZ26	EFCB9	EF-hand calcium-binding domain-containing protein 9
A8TX70	CO6A5	Collagen alpha-5(VI) chain
B1ANS9	WDR64	WD repeat-containing protein 64
B2RTY4	MYO9A	Unconventional myosin-IXa
B2RXH4	BTBDI	BTB/POZ domain-containing protein 18
B4DXR9	ZN732	Zinc finger protein 732
B5MCY1	TDR15	Tudor domain-containing protein 15
C9J069	AJM1	Apical junction component 1 homolog
C9J1S8	TR49D	Tripartite motif-containing protein 49D
C9J6K1	CS081	Putative uncharacterized protein C19orf81
C9JN71	ZN878	Zinc finger protein 878
C9JQI7	TM232	Transmembrane protein 232
C9JRZ8	AK1BF	Aldo-keto reductase family 1 member B15
D6RIA3	CD054	Uncharacterized protein C4orf54
E7EW31	PROB1	Proline-rich basic protein 1
F5H094	SO1BT	SLCO1B3-SLCO1B7 readthrough transcript protein
F5H4B4	F227A	Protein FAM227A
H3BV12	GOG8Q	Golgin subfamily A member 8Q
H7C350	CC188	Coiled-coil domain-containing protein 188
M0R2J8	DCDC1	Doublecortin domain-containing protein 1
M5A8F1	SUPYN	Suppressyn
O00116	ADAS	Alkyldihydroxyacetonephosphate synthase, peroxisomal
O00139	KIF2A	Kinesin-like protein KIF2A
O00148	DX39A	ATP-dependent RNA helicase DDX39A
O00186	STXB3	Syntaxin-binding protein 3
O00204	ST2B1	Sulfotransferase 2B1
O00219	HYAS3	Hyaluronan synthase 3
O00222	GRM8	Metabotropic glutamate receptor 8
O00238	BMR1B	Bone morphogenetic protein receptor type-1B
O00255	MEN1	Menin
O00257	CBX4	E3 SUMO-protein ligase CBX4
O00270	GPR31	12-(S)-hydroxy-5,8,10,14-eicosatetraenoic acid receptor
O00291	HIP1	Huntingtin-interacting protein 1
O00305	CACB4	Voltage-dependent L-type calcium channel subunit beta-4
O00327	BMAL1	Basic helix-loop-helix ARNT-like protein 1
O00329	PK3CD	PI3 kinase subunit delta
O00370	LORF2	LINE-1 retrotransposable element ORF2 protein
O00401	WASL	Actin nucleation-promoting factor WASL
O00408	PDE2A	cGMP-dependent 3',5'-cyclic phosphodiesterase
O00411	RPOM	DNA-directed RNA polymerase, mitochondrial
O00443	P3C2A	Phosphoinositide 3-kinase-C2-alpha
O00459	P85B	Phosphatidylinositol 3-kinase regulatory subunit beta
O00463	TRAF5	TNF receptor-associated factor 5
O00468	AGRIN	Agrin
O00487	PSDE	26S proteasome non-ATPase regulatory subunit 14
O00519	FAAH1	Fatty-acid amide hydrolase 1
O00522	KRIT1	Krev interaction trapped protein 1
O00534	VMA5A	von Willebrand factor A domain-containing protein 5A
O00602	FCN1	Ficolin-1
O00635	TRI38	E3 ubiquitin-protein ligase TRIM38
O00712	NFIB	Nuclear factor 1 B-type
O00743	PPP6	Serine/threonine-protein phosphatase 6 catalytic subunit
O00748	EST2	Cocaine esterase
O00763	ACACB	Acetyl-CoA carboxylase 2
O14490	DLGP1	Disks large-associated protein 1
O14492	SH2B2	SH2B adapter protein 2
O14495	PLPP3	Phospholipid phosphatase 3
O14513	NCKP5	Nck-associated protein 5
O14523	C2C2L	Phospholipid transfer protein C2CD2L
O14524	NEMP1	Nuclear envelope integral membrane protein 1
O14526	FCHO1	F-BAR domain only protein 1
O14576	DC1I1	Cytoplasmic dynein 1 intermediate chain 1
O14578	CTRO	Citron Rho-interacting kinase
O14594	NCAN	Neurocan core protein
O14626	GP171	G-protein coupled receptor 171
O14646	CHD1	Chromodomain-helicase-DNA-binding protein 1
O14647	CHD2	Chromodomain-helicase-DNA-binding protein 2
O14668	TMG1	Transmembrane gamma-carboxyglutamic acid protein 1
O14686	KMT2D	Histone-lysine N-methyltransferase 2D
O14733	MP2K7	Dual specificity mitogen-activated protein kinase kinase 7
O14734	ACOT8	Acyl-coenzyme A thioesterase 8
O14746	TERT	Telomerase reverse transcriptase
O14763	TR10B	Tumor necrosis factor receptor superfamily member 10B
O14777	NDC80	Kinetochore protein NDC80 homolog
O14782	KIF3C	Kinesin-like protein KIF3C
O14786	NRP1	Neuropilin-1
O14795	UN13B	Protein unc-13 homolog B
O14815	CAN9	Calpain-9
O14827	RGRF2	Ras-specific guanine nucleotide-releasing factor 2
O14829	PPE1	Serine/threonine-protein phosphatase with EF-hands 1
O14863	ZNT4	Probable proton-coupled zinc antiporter SLC30A4
O14867	BACH1	Transcription regulator protein BACH1
O14874	BCKD	Branched-chain alpha-ketoacid dehydrogenase kinase
O14904	WNT9A	Protein Wnt-9a
O14917	PCD17	Protocadherin-17
O14958	CASQ2	Calsequestrin-2
O14964	HGS	Hepatocyte growth factor-regulated tyrosine kinase substrate
O14966	RAB7L	Ras-related protein Rab-7L1
O14974	MYPT1	Protein phosphatase 1 regulatory subunit 12A
O14981	BTAF1	TATA-binding protein-associated factor 172
O14983	AT2A1	Sarcoplasmic/endoplasmic reticulum calcium ATPase 1
O15013	ARHGA	Rho guanine nucleotide exchange factor 10
O15016	TRI66	Tripartite motif-containing protein 66
O15018	PDZD2	PDZ domain-containing protein 2
O15020	SPTN2	Spectrin beta chain, non-erythrocytic 2
O15021	MAST4	Microtubule-associated serine/threonine-protein kinase 4
O15031	PLXB2	Plexin-B2
O15033	AREL1	Apoptosis-resistant E3 ubiquitin protein ligase 1
O15037	KHNYN	Protein KHNYN
O15042	SR140	U2 snRNP-associated SURP motif-containing protein
O15049	N4BP3	NEDD4-binding protein 3
O15050	TRNK1	TPR and ankyrin repeat-containing protein 1
O15054	KDM6B	Lysine-specific demethylase 6B
O15056	SYNJ2	Synaptojanin-2
O15066	KIF3B	Kinesin-like protein KIF3B
O15078	CE290	Centrosomal protein of 290 kDa
O15084	ANR28	Serine/threonine-protein phosphatase 6 regulatory subunit ARS-A
O15119	TBX3	T-box transcription factor TBX3
O15217	GSTA4	Glutathione S-transferase A4
O15232	MATN3	Matrilin-3
O15234	CASC3	Protein CASC3
O15259	NPHP1	Nephrocystin-1
O15266	SHOX	Short stature homeobox protein
O15270	SPTC2	Serine palmitoyltransferase 2
O15294	OGT1	O-linked N-acetylglucosamine transferase 110 kDa subunit
O15303	GRM6	Metabotropic glutamate receptor 6
O15353	FOXN1	Forkhead box protein N1
O15371	EIF3D	Eukaryotic translation initiation factor 3 subunit D
O15372	EIF3H	Eukaryotic translation initiation factor 3 subunit H
O15400	STX7	Syntaxin-7
O15417	TNC18	Trinucleotide repeat-containing gene 18 protein
O15438	MRP3	ATP-binding cassette sub-family C member 3
O15440	MRP5	ATP-binding cassette sub-family C member 5
O15479	MAGB2	Melanoma-associated antigen B2
O15498	YKT6	Synaptobrevin homolog YKT6
O15523	DDX3Y	ATP-dependent RNA helicase DDX3Y
O15534	PER1	Period circadian protein homolog 1
O15539	RGS5	Regulator of G-protein signaling 5
O15550	KDM6A	Lysine-specific demethylase 6A
O15553	MEFV	Pyrin
O43143	DHX15	ATP-dependent RNA helicase DHX15
O43149	ZZEF1	Zinc finger ZZ-type and EF-hand domain-containing protein 1
O43150	ASAP2	Arf-GAP with SH3 domain
O43151	TET3	Methylcytosine dioxygenase TET3
O43166	SI1L1	Signal-induced proliferation-associated 1-like protein 1
O43167	ZBT24	Zinc finger and BTB domain-containing protein 24
O43189	PHF1	PHD finger protein 1
O43242	PSMD3	26S proteasome non-ATPase regulatory subunit 3
O43264	ZW10	Centromere/kinetochore protein zw10 homolog
O43283	M3K13	Mitogen-activated protein kinase kinase kinase 13
O43296	ZN264	Zinc finger protein 264
O43300	LRRT2	Leucine-rich repeat transmembrane neuronal protein 2
O43303	CP110	Centriolar coiled-coil protein of 110 kDa
O43306	ADCY6	Adenylate cyclase type 6
O43325	LYRM1	LYR motif-containing protein 1
O43347	MSI1H	RNA-binding protein Musashi homolog 1
O43379	WDR62	WD repeat-containing protein 62
O43422	P52K	52 kDa repressor of the inhibitor of the protein kinase
O43451	MGA	Maltase-glucoamylase
O43463	SUV91	Histone-lysine N-methyltransferase SUV39H1
O43474	KLF4	Krueppel-like factor 4
O43490	PROM1	Prominin-1
O43493	TGON2	Trans-Golgi network integral membrane protein 2
O43506	ADA20	Disintegrin and metalloproteinase domain-containing protein 20
O43508	TNF12	Tumor necrosis factor ligand superfamily member 12
O43524	FOXO3	Forkhead box protein O3
O43525	KCNQ3	Potassium voltage-gated channel subfamily KQT member 3
O43526	KCNQ2	Potassium voltage-gated channel subfamily KQT member 2
O43566	RGS14	Regulator of G-protein signaling 14
O43572	AKA10	A-kinase anchor protein 10
O43586	PPIP1	Proline-serine-threonine phosphatase-interacting protein 1
O43592	XPOT	Exportin-T
O43602	DCX	Neuronal migration protein doublecortin
O43614	OX2R	Orexin receptor type 2
O43657	TSN6	Tetraspanin-6
O43683	BUB1	Mitotic checkpoint serine/threonine-protein kinase BUB1
O43707	ACTN4	Alpha-actinin-4
O43719	HTSF1	17S U2 SnRNP complex component HTATSF1
O43747	AP1G1	AP-1 complex subunit gamma-1
O43790	KRT86	Keratin, type II cuticular Hb6
O43795	MYO1B	Unconventional myosin-Ib
O43895	XPP2	Xaa-Pro aminopeptidase 2
O43896	KIF1C	Kinesin-like protein KIF1C
O43897	TLL1	Tolloid-like protein 1
O60218	AK1BA	Aldo-keto reductase family 1 member B10
O60229	KALRN	Kalirin
O60231	DHX16	Pre-mRNA-splicing factor ATP-dependent RNA helicase DHX16
O60237	MYPT2	Protein phosphatase 1 regulatory subunit 12B
O60245	PCDH7	Protocadherin-7
O60264	SMCA5	Sucrose nonfermenting protein 2 homolog
O60271	JIP4	C-Jun-amino-terminal kinase-interacting protein 4
O60281	ZN292	Zinc finger protein 292
O60284	ST18	Suppression of tumorigenicity 18 protein
O60287	NPA1P	Nucleolar pre-ribosomal-associated protein 1
O60292	SI1L3	Signal-induced proliferation-associated 1-like protein 3
O60293	ZC3H1	Zinc finger C3H1 domain-containing protein
O60296	TRAK2	Trafficking kinesin-binding protein 2
O60306	AQR	RNA helicase aquarius
O60312	AT10A	Phospholipid-transporting ATPase VA
O60315	ZEB2	Zinc finger E-box-binding homeobox 2
O60343	TBCD4	TBC1 domain family member 4
O60347	TBC12	TBC1 domain family member 12
O60447	EVI5	Ecotropic viral integration site 5 protein homolog
O60449	LY75	Lymphocyte antigen 75
O60476	MA1A2	Mannosyl-oligosaccharide 1,2-alpha-mannosidase IB
O60488	ACSL4	Long-chain-fatty-acid--CoA ligase 4
O60502	OGA	Protein O-GlcNAcase
O60503	ADCY9	Adenylate cyclase type 9 (
O60506	HNRPQ	Heterogeneous nuclear ribonucleoprotein Q
O60522	TDRD6	Tudor domain-containing protein 6
O60524	NEMF	Ribosome quality control complex subunit NEMF
O60543	CIDEA	Lipid transferase CIDEA
O60568	PLOD3	Procollagen-lysine,2-oxoglutarate 5-dioxygenase 3
O60603	TLR2	Toll-like receptor 2
O60667	FCMR	Immunoglobulin mu Fc receptor
O60673	REV3L	DNA polymerase zeta catalytic subunit
O60701	UGDH	UDP-glucose 6-dehydrogenase
O60762	DPM1	Dolichol-phosphate mannosyltransferase subunit 1
O60813	PRA11	PRAME family member 11
O60825	F262	6-phosphofructo-2-kinase/fructose-2,6-bisphosphatase 2
O60828	PQBP1	Polyglutamine-binding protein 1
O60840	CAC1F	Voltage-dependent L-type calcium channel subunit alpha-1F
O60870	KIN17	DNA/RNA-binding protein KIN17
O60879	DIAP2	Protein diaphanous homolog 2
O60921	HUS1	Checkpoint protein HUS1
O60927	PP1RB	E3 ubiquitin-protein ligase PPP1R11
O60936	NOL3	Nucleolar protein 3
O75044	SRGP2	SLIT-ROBO Rho GTPase-activating protein 2
O75051	PLXA2	Plexin-A2
O75061	AUXI	Putative tyrosine-protein phosphatase auxilin
O75064	DEN4B	DENN domain-containing protein 4B
O75078	ADA11	Disintegrin and metalloproteinase domain-containing protein 11
O75094	SLIT3	Slit homolog 3 protein
O75096	LRP4	Low-density lipoprotein receptor-related protein 4
O75116	ROCK2	Rho-associated protein kinase 2
O75122	CLAP2	CLIP-associating protein 2
O75128	COBL	Protein cordon-bleu
O75129	ASTN2	Astrotactin-2
O75132	ZBED4	Zinc finger BED domain-containing protein 4
O75145	LIPA3	Liprin-alpha-3
O75146	HIP1R	Huntingtin-interacting protein 1-related protein
O75147	OBSL1	Obscurin-like protein 1
O75150	BRE1B	E3 ubiquitin-protein ligase BRE1B
O75151	PHF2	Lysine-specific demethylase PHF2
O75154	RFIP3	Rab11 family-interacting protein 3
O75159	SOCS5	Suppressor of cytokine signaling 5
O75164	KDM4A	Lysine-specific demethylase 4A
O75165	DJC13	DnaJ homolog subfamily C member 13
O75170	PP6R2	Serine/threonine-protein phosphatase 6 regulatory subunit 2
O75182	SIN3B	Paired amphipathic helix protein Sin3b
O75208	COQ9	Ubiquinone biosynthesis protein COQ9
O75306	NDUS2	NADH dehydrogenase [ubiquinone] iron-sulfur protein 2, mitochondrial
O75317	UBP12	Ubiquitin carboxyl-terminal hydrolase 12
O75319	DUS11	RNA/RNP complex-1-interacting phosphatase
O75325	LRRN2	Leucine-rich repeat neuronal protein 2
O75330	HMMR	Hyaluronan mediated motility receptor
O75333	TBX10	T-box transcription factor TBX10
O75343	GCYB2	Guanylate cyclase soluble subunit beta-2
O75356	ENTP5	Nucleoside diphosphate phosphatase ENTPD5
O75362	ZN217	Zinc finger protein 217
O75373	ZN737	Zinc finger protein 737
O75376	NCOR1	Nuclear receptor corepressor 1
O75390	CISY	Citrate synthase, mitochondrial
O75391	SPAG7	Sperm-associated antigen 7
O75417	DPOLQ	DNA polymerase theta
O75427	LRCH4	Leucine-rich repeat and calponin homology domain-containing protein 4
O75437	ZN254	Zinc finger protein 254
O75443	TECTA	Alpha-tectorin
O75445	USH2A	Usherin
O75446	SAP30	Histone deacetylase complex subunit SAP30
O75460	ERN1	Serine/threonine-protein kinase/endoribonuclease IRE1
O75475	PSIP1	PC4 and SFRS1-interacting protein
O75521	ECI2	Enoyl-CoA delta isomerase 2
O75533	SF3B1	Splicing factor 3B subunit 1
O75534	CSDE1	Cold shock domain-containing protein E1
O75554	WBP4	WW domain-binding protein 4
O75564	JERKY	Jerky protein homolog
O75582	KS6A5	Ribosomal protein S6 kinase alpha-5
O75604	UBP2	Ubiquitin carboxyl-terminal hydrolase 2
O75626	PRDM1	PR domain zinc finger protein 1
O75635	SPB7	Serpin B7
O75643	U520	U5 small nuclear ribonucleoprotein 200 kDa helicase
O75665	OFD1	Centriole and centriolar satellite protein OFD1
O75691	UTP20	Small subunit processome component 20 homolog
O75695	XRP2	Protein XRP2
O75717	WDHD1	WD repeat and HMG-box DNA-binding protein 1
O75746	S2512	Electrogenic aspartate/glutamate antiporter SLC25A12
O75762	TRPA1	Transient receptor potential cation channel subfamily A member 1
O75791	GRAP2	GRB2-related adapter protein 2
O75807	PR15A	Protein phosphatase 1 regulatory subunit 15A
O75815	BCAR3	Breast cancer anti-estrogen resistance protein 3
O75817	POP7	Ribonuclease P protein subunit p20
O75830	SPI2	Serpin I2
O75845	SC5D	Lathosterol oxidase
O75874	IDHC	Isocitrate dehydrogenase [NADP] cytoplasmic
O75879	GATB	Glutamyl-tRNA(Gln) amidotransferase subunit B
O75881	CP7B1	Cytochrome P450 7B1
O75900	MMP23	Matrix metalloproteinase-23
O75901	RASF9	Ras association domain-containing protein 9
O75912	DGKI	Diacylglycerol kinase iota
O75925	PIAS1	E3 SUMO-protein ligase PIAS1
O75952	CABYR	Calcium-binding tyrosine phosphorylation-regulated protein
O75962	TRIO	Triple functional domain protein
O76021	RL1D1	Ribosomal L1 domain-containing protein 1
O76041	NEBL	Nebulette
O76042	ERIT1	Putative uncharacterized protein encoded by ERC2-IT1
O76061	STC2	Stanniocalcin-2
O76083	PDE9A	High affinity cGMP-specific 3',5'-cyclic phosphodiesterase 9A
O76090	BEST1	Bestrophin-1
O94759	TRPM2	Transient receptor potential cation channel subfamily M member 2
O94776	MTA2_	Metastasis-associated protein MTA2
O94813	SLIT2	Slit homolog 2 protein
O94818	NOL4	Nucleolar protein 4
O94822	LTN1	E3 ubiquitin-protein ligase listerin
O94823	AT10B	Phospholipid-transporting ATPase VB
O94827	PKHG5	Pleckstrin homology domain-containing family G member 5
O94830	DDHD2	Phospholipase DDHD2
O94851	MICA2	[F-actin]-monooxygenase MICAL2
O94854	K0754	Microtubule-actin cross-linking factor 1
O94856	NFASC	Neurofascin
O94868	FCSD2	F-BAR and double SH3 domains protein 2
O94874	UFL1	E3 UFM1-protein ligase 1
O94875	SRBS2	Sorbin and SH3 domain-containing protein 2
O94886	CSCL1	CSC1-like protein 1
O94892	ZN432	Zinc finger protein 432
O94901	SUN1	SUN domain-containing protein 1
O94913	PCF11	Pre-mRNA cleavage complex 2 protein Pcf11
O94915	FRYL	Protein furry homolog-like
O94929	ABLM3	Actin-binding LIM protein 3
O94941	RNF37	RING finger protein 37
O94953	KDM4B	Lysine-specific demethylase 4B
O94966	UBP19	Ubiquitin carboxyl-terminal hydrolase 19
O94973	AP2A2	AP-2 complex subunit alpha-2
O94986	CE152	Centrosomal protein of 152 kDa
O94988	FA13A	Protein FAM13A
O94991	SLIK5	SLIT and NTRK-like protein 5
O94993	SOX30	Transcription factor SOX-30
O95007	OR6B1	Olfactory receptor 6B1
O95025	SEM3D	Semaphorin-3D
O95071	UBR5	E3 ubiquitin-protein ligase UBR5
O95104	SCAF4	SR-related and CTD-associated factor 4
O95140	MFN2	Mitofusin-2
O95153	RIMB1	Peripheral-type benzodiazepine receptor-associated protein 1
O95157	NXPH3	Neurexophilin-3
O95163	ELP1	Elongator complex protein 1
O95180	CAC1H	Voltage-dependent T-type calcium channel subunit alpha-1H
O95197	RTN3	Reticulon-3
O95218	ZRAB2	Zinc finger Ran-binding domain-containing protein 2
O95232	LC7L3	Luc7-like protein 3
O95239	KIF4A	Chromosome-associated kinesin KIF4A
O95243	MBD4	Methyl-CpG-binding domain protein 4
O95248	MTMR5	Myotubularin-related protein 5
O95259	KCNH1	Potassium voltage-gated channel subfamily H member 1
O95260	ATE1	Arginyl-tRNA--protein transferase 1
O95271	TNKS1	Poly [ADP-ribose] polymerase tankyrase-1
O95279	KCNK5	Potassium channel subfamily K member 5
O95292	VAPB	Vesicle-associated membrane protein-associated protein B/C
O95319	CELF2	CUGBP Elav-like family member 2
O95340	PAPS2	Bifunctional 3'-phosphoadenosine 5'-phosphosulfate synthase 2
O95347	SMC2	Structural maintenance of chromosomes protein 2
O95359	TACC2	Transforming acidic coiled-coil-containing protein 2
O95365	ZBT7A	Zinc finger and BTB domain-containing protein 7A
O95389	CCN6	Cellular communication network factor 6
O95391	SLU7	Pre-mRNA-splicing factor SLU7
O95395	GCNT3	Glucosaminyl (N-acetyl) transferase 3
O95405	ZFYV9	Zinc finger FYVE domain-containing protein 9
O95447	LCA5L	Lebercilin-like protein
O95450	ATS2	A disintegrin and metalloproteinase with thrombospondin motifs 2
O95461	LARG1	Xylosyl- and glucuronyltransferase LARGE1
O95466	FMNL1	Formin-like protein 1
O95490	AGRL2	Adhesion G protein-coupled receptor L2
O95500	CLD14	Claudin-14
O95573	ACSL3	Fatty acid CoA ligase Acsl3
O95602	RPA1	DNA-directed RNA polymerase I subunit RPA1
O95613	PCNT	Pericentrin
O95620	DUS4L	tRNA-dihydrouridine(20a/20b) synthase
O95661	DIRA3	GTP-binding protein Di-Ras3
O95671	ASML	Probable bifunctional dTTP/UTP pyrophosphatase/methyltransferase
O95672	ECEL1	Endothelin-converting enzyme-like 1
O95696	BRD1	Bromodomain-containing protein 1
O95714	HERC2	E3 ubiquitin-protein ligase HERC2
O95744	PM2P2	Putative postmeiotic segregation increased 2-like protein 2
O95747	OXSR1	Serine/threonine-protein kinase OSR1
O95749	GGPPS	Geranylgeranyl pyrophosphate synthase
O95757	HS74L	Heat shock 70 kDa protein 4L
O95780	ZN682	Zinc finger protein 682
O95782	AP2A1	AP-2 complex subunit alpha-1
O95786	RIGI	Antiviral innate immune response receptor RIG-I
O95789	ZMYM6	Zinc finger MYM-type protein 6
O95831	AIFM1	Apoptosis-inducing factor 1
O95833	CLIC3	Chloride intracellular channel protein 3
O95835	LATS1	Serine/threonine-protein kinase LATS1
O95841	ANGL1	Angiopoietin-related protein 1
O95847	UCP4	Mitochondrial uncoupling protein 4
O95866	G6B	Megakaryocyte and platelet inhibitory receptor G6b
O95900	TRUB2	Pseudouridylate synthase TRUB2
O95935	TBX18	T-box transcription factor TBX18
O95970	LGI1	Leucine-rich glioma-inactivated protein 1
O96004	HAND1	Heart- and neural crest derivatives-expressed protein 1
O96006	ZBED1	E3 SUMO-protein ligase ZBED1
O96013	PAK4	Serine/threonine-protein kinase PAK 4
O96014	WNT11	Protein Wnt-11
P00352	AL1A1	Aldehyde dehydrogenase 1A1
P00451	FA8	Coagulation factor VIII
P00533	EGFR	Epidermal growth factor receptor
P00734	THRB	Prothrombin
P00966	ASSY	Argininosuccinate synthase
P01008	ANT3	Antithrombin-III
P01009	A1AT	Alpha-1-antitrypsin
P01011	AACT	Alpha-1-antichymotrypsin
P01023	A2MG	Alpha-2-macroglobulin
P01024	CO3	Complement C3
P01033	TIMP1	Metalloproteinase inhibitor 1
P01130	LDLR	Low-density lipoprotein receptor
P01266	THYG	Thyroglobulin
P01584	IL1B	Interleukin-1 beta
P01730	CD4	T-cell surface glycoprotein CD4
P01833	PIGR	Polymeric immunoglobulin receptor
P01859	IGHG2	Immunoglobulin heavy constant gamma 2
P01889	HLAB	HLA class I histocompatibility antigen B alpha chain
P02008	HBAZ	Hemoglobin subunit zeta
P02452	CO1A1	Collagen alpha-1(I) chain
P02458	CO2A1	Collagen alpha-1(II) chain
P02461	CO3A1	Collagen alpha-1(III) chain
P02533	K1C14	Keratin, type I cytoskeletal 14
P02538	K2C6A	Keratin, type II cytoskeletal 6A
P02545	LMNA	Prelamin-A/C
P02549	SPTA1	Spectrin alpha chain, erythrocytic 1
P02675	FIBB	Fibrinogen beta chain
P02748	CO9	Complement component C9
P02751	FINC	Fibronectin
P02763	A1AG1	Alpha-1-acid glycoprotein 1
P02765	FETUA	Alpha-2-HS-glycoprotein
P02768	ALBU	Albumin
P02771	FETA	Alpha-fetoprotein
P02787	TRFE	Serotransferrin
P02788	TRFL	Lactotransferrin
P02792	FRIL	Ferritin light chain
P03952	KLKB1	Plasma kallikrein
P04040	CATA	Catalase
P04083	ANXA1	Annexin A1
P04114	APOB	Apolipoprotein B-100
P04180	LCAT	Phosphatidylcholine-sterol acyltransferase
P04259	K2C6B	Keratin, type II cytoskeletal 6B
P04264	K2C1	Keratin, type II cytoskeletal 1
P04275	VWF	von Willebrand factor
P04628	WNT1	Proto-oncogene Wnt-1
P04637	P53	Cellular tumor antigen p53
P04843	RPN1	Dolichyl-diphosphooligosaccharide--protein glycosyltransferase subunit 1
P05107	ITB2	Integrin beta-2
P05121	PAI1	Plasminogen activator inhibitor 1
P05160	F13B	Coagulation factor XIII B chain
P05164	PERM	Myeloperoxidase
P05165	PCCA	Propionyl-CoA carboxylase alpha chain, mitochondrial
P05166	PCCB	Propionyl-CoA carboxylase beta chain, mitochondrial
P05181	CP2E1	Cytochrome P450 2E1
P05362	ICAM1	Intercellular adhesion molecule 1
P05423	RPC4	DNA-directed RNA polymerase III subunit RPC4
P05556	ITB1	Integrin beta-1
P05787	K2C8	Keratin, type II cytoskeletal 8
P06396	GELS	Gelsolin
P06400	RB	Retinoblastoma-associated protein
P06681	CO2	Complement C2
P06734	FCER2	Low affinity immunoglobulin epsilon Fc receptor
P06737	PYGL	Glycogen phosphorylase, liver form
P06753	TPM3	Tropomyosin alpha-3 chain
P07101	TY3H	Tyrosine 3-monooxygenase
P07196	NFL	Neurofilament light polypeptide
P07197	NFM	Neurofilament medium polypeptide
P07237	PDIA1	Protein disulfide-isomerase
P07384	CAN1	Calpain-1 catalytic subunit
P07437	TBB5	Tubulin beta chain
P07476	INVO	Involucrin
P07686	HEXB	Beta-hexosaminidase subunit beta
P07814	SYEP	Bifunctional glutamate/proline--tRNA ligase
P07864	LDHC	L-lactate dehydrogenase C chain
P07947	YES	Tyrosine-protein kinase Yes
P07948	LYN	Tyrosine-protein kinase Lyn
P07996	TSP1	Thrombospondin-1
P08069	IGF1R	Insulin-like growth factor 1 receptor
P08123	CO1A2	Collagen alpha-2(I) chain
P08133	ANXA6	Annexin A6
P08236	BGLR	Beta-glucuronidase
P08243	ASNS	Asparagine synthetase
P08254	MMP3	Matrix metalloproteinase-3
P08559	ODPA	Pyruvate dehydrogenase E1 component subunit alpha
P08574	CY1	Cytochrome c1
P08575	PTPRC	Receptor-type tyrosine-protein phosphatase C
P08582	TRFM	Melanotransferrin
P08590	MYL3	Myosin light chain 3
P08603	CFAH	Complement factor H
P08670	VIME	Vimentin
P08684	CP3A4	Cytochrome P450 3A4
P08697	A2AP	Alpha-2-antiplasmin
P08729	K2C7	Keratin, type II cytoskeletal 7
P08912	ACM5	Muscarinic acetylcholine receptor M5
P08922	ROS1	Proto-oncogene tyrosine-protein kinase ROS
P08962	CD63	CD63 antigen
P09104	ENOG	Gamma-enolase
P09238	MMP10	Stromelysin-2
P09466	PAEP	Glycodelin
P09496	CLCA	Clathrin light chain A
P09525	ANXA4	Annexin A4
P09601	HMOX1	Heme oxygenase 1
P09603	CSF1	Macrophage colony-stimulating factor 1
P09848	LPH	Lactase/phlorizin hydrolase
P09874	PARP1	Poly [ADP-ribose] polymerase 1
P09960	LKHA4	Leukotriene A-4 hydrolase
P0C025	NUD17	Nucleoside diphosphate-linked moiety X motif 17
P0C0L5	CO4B	Complement C4-B
P0C0P6	NPS	Neuropeptide S
P0C7M7	ACSM4	Acyl-coenzyme A synthetase ACSM4
P0C7P0	CISD3	CDGSH iron-sulfur domain-containing protein 3
P0C7Q2	ARMS2	Age-related maculopathy susceptibility protein 2
P0C7W6	CC172	Coiled-coil domain-containing protein 172
P0CAP1	MYZAP	Myocardial zonula adherens protein
P0CF97	F200B	Protein FAM200B
P0CG22	DR4L1	Putative dehydrogenase/reductase SDR family member 4-like 1
P0CG24	ZN883	Zinc finger protein 883
P0CG38	POTEI	POTE ankyrin domain family member I
P0CI26	TR49C	Tripartite motif-containing protein 49C
P0CJ78	ZN865	Zinc finger protein 865
P0CL83	ST3L1	Putative STAG3-like protein 1
P0CW27	CC166	Coiled-coil domain-containing protein 166
P0CZ25	D10OS	Uncharacterized protein DNAH10OS
P0DJD0	RGPD1	RANBP2-like and GRIP domain-containing protein 1
P0DKV0	S31C1	Putative spermatogenesis-associated protein 31C1
P0DKX0	ZN728	Zinc finger protein 728
P0DMQ9	CH089	Putative uncharacterized protein C8orf89
P0DMV9	HS71B	Heat shock 70 kDa protein 1B
P0DPD6	ECE2	Endothelin-converting enzyme 2
P0DSO1	F246C	Protein FAM246C
P0DX01	GG6LY	Golgin subfamily A member 6-like protein 25
P10071	GLI3	Transcriptional activator GLI3
P10075	GLI4	Zinc finger protein GLI4
P10243	MYBA	Myb-related protein A
P10244	MYBB	Myb-related protein B
P10398	ARAF	Serine/threonine-protein kinase A-Raf
P10451	OSTP	Osteopontin
P10600	TGFB3	Transforming growth factor beta-3 proprotein
P10635	CP2D6	Cytochrome P450 2D6
P10745	RET3	Retinol-binding protein 3
P10828	THB	Thyroid hormone receptor beta
P10911	MCF2	Proto-oncogene DBL
P11055	MYH3	Myosin-3
P11137	MTAP2	Microtubule-associated protein 2
P11161	EGR2	E3 SUMO-protein ligase EGR2
P11171	EPB41	Protein 4.1
P11215	ITAM	Integrin alpha-M
P11216	PYGB	Glycogen phosphorylase
P11226	MBL2	Mannose-binding protein C
P11277	SPTB1	Spectrin beta chain, erythrocytic
P11387	TOP1	DNA topoisomerase 1
P11511	CP19A	Aromatase
P11532	DMD	Dystrophin
P11586	C1TC	C-1-tetrahydrofolate synthase
P11712	CP2C9	Cytochrome P450 2C9
P12036	NFH	Neurofilament heavy polypeptide
P12109	CO6A1	Collagen alpha-1(VI) chain
P12111	CO6A3	Collagen alpha-3(VI) chain
P12259	FA5	Coagulation factor V
P12755	SKI	Ski oncogene
P12757	SKIL	Ski-like protein
P12883	MYH7	Myosin-7
P12955	PEPD	Xaa-Pro dipeptidase
P12956	XRCC6	X-ray repair cross-complementing protein 6
P13196	HEM1	5-aminolevulinate synthase, non-specific
P13569	CFTR	Cystic fibrosis transmembrane conductance regulator
P13584	CP4B1	Cytochrome P450 4B1
P13611	CSPG2	Versican core protein
P13612	ITA4	Integrin alpha-4
P13631	RARG	Retinoic acid receptor gamma
P13645	K1C10	Keratin, type I cytoskeletal 10
P13647	K2C5	Keratin, type II cytoskeletal 5
P13667	PDIA4	Protein disulfide-isomerase A4
P13725	ONCM	Oncostatin-M
P13796	PLSL	Plastin-2
P13805	TNNT1	Troponin T
P13807	GYS1	Glycogen synthase
P13942	COBA2	Collagen alpha-2(XI) chain
P14091	CATE	Cathepsin E
P14138	EDN3	Endothelin-3
P14316	IRF2	Interferon regulatory factor 2
P14384	CBPM	Carboxypeptidase M
P14410	SUIS	Sucrase-isomaltase
P14555	PA2GA	Phospholipase A2
P14635	CCNB1	G2/mitotic-specific cyclin-B1
P14649	MYL6B	Myosin light chain 6B
P14735	IDE	Insulin-degrading enzyme
P14921	ETS1	Protein C-ets-1
P15088	CBPA3	Mast cell carboxypeptidase A
P15104	GLNA	Glutamine synthetase
P15144	AMPN	Aminopeptidase N
P15248	IL9	Interleukin-9
P15309	PPAP	Prostatic acid phosphatase
P15621	ZNF44	Zinc finger protein 44
P15822	ZEP1	Zinc finger protein 40
P15907	SIAT1	Beta-galactoside alpha-2,6-sialyltransferase 1
P15918	RAG1	V(D)J recombination-activating protein 1
P15924	DESP	Desmoplakin
P16050	LOX15	Polyunsaturated fatty acid lipoxygenase ALOX15
P16066	ANPRA	Atrial natriuretic peptide receptor 1
P16144	ITB4	Integrin beta-4
P16150	LEUK	Leukosialin
P16157	ANK1	Ankyrin-1
P16278	BGAL	Beta-galactosidase
P16284	PECA1	Platelet endothelial cell adhesion molecule
P16298	PP2BB	Serine/threonine-protein phosphatase 2B catalytic subunit beta isoform
P16383	GCFC2	Intron Large complex component GCFC2
P16402	H13	Histone H1.3
P16435	NCPR	NADPH--cytochrome P450 reductase
P16615	AT2A2	Sarcoplasmic/endoplasmic reticulum calcium ATPase 2
P16885	PLCG2	1-phosphatidylinositol 4,5-bisphosphate phosphodiesterase gamma-2
P16930	FAAA	Fumarylacetoacetase
P17031	ZNF26	Zinc finger protein 26
P17035	ZNF28	Zinc finger protein 28
P17038	ZNF43	Zinc finger protein 43
P17097	ZNF7	Zinc finger protein 7
P17301	ITA2	Integrin alpha-2
P17480	UBF1	Nucleolar transcription factor 1
P17677	NEUM	Neuromodulin
P17844	DDX5	Probable ATP-dependent RNA helicase DDX5
P17948	VGFR1	Vascular endothelial growth factor receptor 1
P18075	BMP7	Bone morphogenetic protein 7
P18084	ITB5	Integrin beta-5
P18564	ITB6	Integrin beta-6
P18583	SON	Protein SON
P18615	NELFE	Negative elongation factor E
P18887	XRCC1	DNA repair protein XRCC1
P19012	K1C15	Keratin, type I cytoskeletal 15
P19086	GNAZ	Guanine nucleotide-binding protein G(z) subunit alpha
P19338	NUCL	Nucleolin
P19429	TNNI3	Troponin I
P19525	E2AK2	Interferon-inducible RNA-dependent protein kinase
P19823	ITIH2	Inter-alpha-trypsin inhibitor heavy chain H2
P19838	NFKB1	Nuclear factor NF-kappa-B p105 subunit
P19878	NCF2	Neutrophil cytosol factor 2
P20273	CD22	B-cell receptor CD22
P20591	MX1	Interferon-induced GTP-binding protein Mx1
P20700	LMNB1	Lamin-B1
P20702	ITAX	Integrin alpha-X
P20711	DDC	Aromatic-L-amino-acid decarboxylase
P20718	GRAH	Granzyme H
P20794	MAK	Serine/threonine-protein kinase MAK
P20807	CAN3	Calpain-3
P20827	EFNA1	Ephrin-A1
P20839	IMDH1	Inosine-5'-monophosphate dehydrogenase 1
P20849	CO9A1	Collagen alpha-1(IX) chain
P20908	CO5A1	Collagen alpha-1(V) chain
P20929	NEBU	Nebulin
P20930	FILA	Filaggrin
P20936	RASA1	Ras GTPase-activating protein 1
P21266	GSTM3	Glutathione S-transferase Mu 3
P21283	VATC1	V-type proton ATPase subunit C 1
P21359	NF1	Neurofibromin
P21453	S1PR1	Sphingosine 1-phosphate receptor 1
P21549	AGT1	Alanine--glyoxylate aminotransferase
P21810	PGS1	Biglycan
P21854	CD72	B-cell differentiation antigen CD72
P21860	ERBB3	Receptor tyrosine-protein kinase erbB-3
P21912	SDHB	Succinate dehydrogenase iron-sulfur subunit
P22102	PUR2	Trifunctional purine biosynthetic protein adenosine-3
P22105	TENX	Tenascin-X
P22301	IL10	Interleukin-10
P22304	IDS	Iduronate 2-sulfatase
P22557	HEM0	5-aminolevulinate synthase
P22681	CBL	E3 ubiquitin-protein ligase CBL
P22695	QCR2	Cytochrome b-c1 complex subunit 2
P22735	TGM1	Protein-glutamine gamma-glutamyltransferase K
P22748	CAH4	Carbonic anhydrase 4
P22891	PROZ	Vitamin K-dependent protein Z
P22897	MRC1	Macrophage mannose receptor 1
P23229	ITA6	Integrin alpha-6
P23246	SFPQ	Splicing factor, proline- and glutamine-rich
P23381	SYWC	Tryptophan--tRNA ligase
P23467	PTPRB	Receptor-type tyrosine-protein phosphatase beta
P23470	PTPRG	Receptor-type tyrosine-protein phosphatase gamma
P23471	PTPRZ	Receptor-type tyrosine-protein phosphatase zeta
P23634	AT2B4	Plasma membrane calcium-transporting ATPase 4
P23786	CPT2	Carnitine O-palmitoyltransferase 2, mitochondrial
P23942	PRPH2	Peripherin-2
P24043	LAMA2	Laminin subunit alpha-2
P24468	COT2	COUP transcription factor 2
P24821	TENA	Tenascin
P24864	CCNE1	G1/S-specific cyclin-E1
P24903	CP2F1	Cytochrome P450 2F1
P25025	CXCR2	C-X-C chemokine receptor type 2
P25092	GUC2C	Guanylyl cyclase C
P25098	ARBK1	Beta-adrenergic receptor kinase 1
P25208	NFYB	Nuclear transcription factor Y subunit beta
P25398	RS12	Small ribosomal subunit protein eS12
P25942	TNR5	Tumor necrosis factor receptor superfamily member 5
P26006	ITA3	Integrin alpha-3
P26012	ITB8	Integrin beta-8
P26196	DDX6	Probable ATP-dependent RNA helicase DDX6
P26358	DNMT1	DNA (cytosine-5)-methyltransferase 1
P26368	U2AF2	Splicing factor U2AF 65 kDa subunit
P26583	HMGB2	High mobility group protein B2
P26639	SYTC	Threonine--tRNA ligase 1
P27352	IF	Cobalamin binding intrinsic factor
P27540	ARNT	Aryl hydrocarbon receptor nuclear translocator
P27708	PYR1	Multifunctional protein CAD
P27797	CALR	Calreticulin
P27816	MAP4	Microtubule-associated protein 4
P28039	AOAH	Acyloxyacyl hydrolase
P28340	DPOD1	DNA polymerase delta catalytic subunit
P28370	SMCA1	Probable global transcription activator SNF2L1
P28715	ERCC5	DNA excision repair protein ERCC-5
P29084	T2EB	Transcription initiation factor IIE subunit beta
P29120	NEC1	Neuroendocrine convertase 1
P29144	TPP2	Tripeptidyl-peptidase 2
P29320	EPHA3	Ephrin type-A receptor 3
P29322	EPHA8	Ephrin type-A receptor 8
P29323	EPHB2	Ephrin type-B receptor 2
P29374	ARI4A	AT-rich interactive domain-containing protein 4A
P29375	KDM5A	Lysine-specific demethylase 5A
P29401	TKT	Transketolase
P29590	PML	Protein PML
P29762	RABP1	Cellular retinoic acid-binding protein 1
P30041	PRDX6	Peroxiredoxin-6
P30304	MPIP1	M-phase inducer phosphatase 1
P30533	AMRP	Alpha-2-macroglobulin receptor-associated protein
P30566	PUR8	Adenylosuccinate lyase
P30613	KPYR	Pyruvate kinase PKLR
P30622	CLIP1	CAP-Gly domain-containing linker protein 1
P30876	RPB2	DNA-directed RNA polymerase II subunit RPB2
P30954	O10J1	Olfactory receptor 10J1
P31025	LCN1	Lipocalin-1
P31327	CPSM	Carbamoyl-phosphate synthase [ammonia] mitochondrial
P31350	RIR2	Ribonucleoside-diphosphate reductase subunit M2
P31629	ZEP2	Transcription factor HIVEP2
P31944	CASPE	Caspase-14
P31948	STIP1	Stress-induced-phosphoprotein 1
P32004	L1CAM	Neural cell adhesion molecule L1
P32456	GBP2	Guanylate-binding protein 2
P32780	TF2H1	General transcription factor IIH subunit 1
P32926	DSG3	Desmoglein-3
P33176	KINH	Kinesin-1 heavy chain
P33527	MRP1	Multidrug resistance-associated protein 1
P33991	MCM4	DNA replication licensing factor MCM4
P33992	MCM5	DNA replication licensing factor MCM5
P34896	GLYC	Glycine hydroxymethyltransferase
P34932	HSP74	Heat shock 70 kDa protein 4
P35221	CTNA1	Catenin alpha-1
P35226	BMI1	Polycomb complex protein BMI-1
P35228	NOS2	Nitric oxide synthase
P35232	PHB1	Prohibitin 1
P35240	MERL	Merlin
P35243	RECO	Recoverin
P35247	SFTPD	Pulmonary surfactant-associated protein D
P35249	RFC4	Replication factor C subunit 4
P35251	RFC1	Replication factor C subunit 1
P35318	ADML	Pro-adrenomedullin
P35442	TSP2	Thrombospondin-2
P35462	DRD3	Dopamine D3 receptor
P35527	K1C9	Keratin, type I cytoskeletal 9
P35579	MYH9	Myosin-9
P35606	COPB2	Coatomer subunit beta
P35612	ADDB	Beta-adducin
P35663	CYLC1	Cylicin-1
P35711	SOX5	Transcription factor SOX-5
P35749	MYH11	Myosin-11
P35813	PPM1AN	Protein phosphatase 1A
P35908	K22E	Keratin, type II cytoskeletal 2 epidermal
P36871	PGM1	Phosphoglucomutase-1
P36873	PP1G	Serine/threonine-protein phosphatase PP1-gamma catalytic subunit
P36894	BMR1A	Bone morphogenetic protein receptor type-1A
P36915	GNL1	Guanine nucleotide-binding protein-like 1
P36955	PEDF	Pigment epithelium-derived factor
P36969	GPX4	Phospholipid hydroperoxide glutathione peroxidase GPX4
P37088	SCNNA	Amiloride-sensitive sodium channel subunit alpha
P37198	NUP62	Nuclear pore glycoprotein p62
P37275	ZEB1	Zinc finger E-box-binding homeobox 1
P37837	TALDO	Transaldolase
P38432	COIL	Coilin
P38606	VATA	V-type proton ATPase catalytic subunit A
P38646	GRP75	Stress-70 protein, mitochondrial
P39748	FEN1	Flap endonuclease 1
P39880	CUX1	Homeobox protein cut-like 1
P39900	MMP12	Macrophage metalloelastase
P40123	CAP2	Adenylyl cyclase-associated protein 2
P40145	ADCY8	Adenylate cyclase type 8
P40222	TXLNA	Alpha-taxilin
P40227	TCPZ	T-complex protein 1 subunit zeta
P40261	NNMT	Nicotinamide N-methyltransferase
P40306	PSB10	Proteasome subunit beta type-10
P40818	UBP8	Ubiquitin carboxyl-terminal hydrolase 8
P40939	ECHA	Trifunctional enzyme subunit alpha
P41002	CCNF	Cyclin-F
P41214	EIF2D	Eukaryotic translation initiation factor 2D
P41229	KDM5C	Lysine-specific demethylase 5C
P41250	GARS	Glycine--tRNA ligase
P41252	SYIC	Isoleucine--tRNA ligase
P41439	FOLR3	Folate receptor gamma
P41586	PACR	Pituitary adenylate cyclase-activating polypeptide type I receptor
P41594	GRM5	Metabotropic glutamate receptor 5
P42224	STAT1	Signal transducer and activator of transcription 1-alpha/beta
P42262	GRIA2	Glutamate receptor 2
P42263	GRIA3	Glutamate receptor 3
P42285	MTREX	Exosome RNA helicase MTR4
P42331	RHG25	Rho GTPase-activating protein 25
P42336	PK3CA	PI3-kinase subunit alpha
P42338	PK3CB	PI3-kinase subunit beta
P42356	PI4KA	Phosphatidylinositol 4-kinase alpha
P42568	AF9	Protein AF-9
P42680	TEC	Tyrosine-protein kinase Tec
P42684	ABL2	Tyrosine-protein kinase ABL2
P42694	HELZ	Probable helicase with zinc finger domain
P42695	CNDD3	Condensin-2 complex subunit D3
P42696	RBM34	RNA-binding protein 34
P42704	LPPRC	Leucine-rich PPR motif-containing protein, mitochondrial
P42858	HD	Huntingtin
P42892	ECE1	Endothelin-converting enzyme 1
P43005	EAA3	Excitatory amino acid transporter 3
P43034	LIS1	Platelet-activating factor acetylhydrolase IB subunit beta
P43146	DCC	Netrin receptor DCC
P43155	CACP	Carnitine O-acetyltransferase
P43234	CATO	Cathepsin O
P43235	CATK	Cathepsin K
P43246	MSH2	DNA mismatch repair protein Msh2
P43304	GPDM	Glycerol-3-phosphate dehydrogenase, mitochondrial
P43378	PTN9	Tyrosine-protein phosphatase non-receptor type 9
P43405	KSYK	Tyrosine-protein kinase SYK
P43652	AFAM	Afamin
P45378	TNNT3	Troponin T
P46013	KI67	Proliferation marker protein Ki-67
P46063	RECQ1	ATP-dependent DNA helicase Q1
P46093	GPR4	G-protein coupled receptor 4
P46095	GPR6	G-protein coupled receptor 6
P46100	ATRX	Transcriptional regulator ATRX
P46695	IEX1	Radiation-inducible immediate-early gene IEX-1
P46777	RL5	Large ribosomal subunit protein uL18
P46781	RS9	Small ribosomal subunit protein uS4
P46821	MAP1B	Microtubule-associated protein 1B
P46939	UTRN	Utrophin
P46940	IQGA1	Ras GTPase-activating-like protein IQGAP1
P47870	GBRB2	Gamma-aminobutyric acid receptor subunit beta-2
P47989	XDH	Xanthine dehydrogenase/oxidase
P48029	SC6A8	Sodium- and chloride-dependent creatine transporter 1
P48048	KCNJ1	ATP-sensitive inward rectifier potassium channel 1
P48058	GRIA4	Glutamate receptor 4
P48059	LIMS1	LIM and senescent cell antigen-like-containing domain protein 1
P48200	IREB2	Iron-responsive element-binding protein 2
P48382	RFX5	DNA-binding protein RFX5
P48547	KCNC1	Potassium voltage-gated channel subfamily C member 1
P48553	TPC10	Trafficking protein particle complex subunit 10
P48664	EAA4	Excitatory amino acid transporter 4
P48681	NEST	Nestin
P48735	IDHP	Isocitrate dehydrogenase [NADP]
P48764	SL9A3	Sodium/hydrogen exchanger 3
P48775	T23O	Tryptophan 2,3-dioxygenase
P49005	DPOD2	DNA polymerase delta subunit 2
P49190	PTH2R	Parathyroid hormone 2 receptor
P49279	NRAM1	Natural resistance-associated macrophage protein 1
P49321	NASP	Nuclear autoantigenic sperm protein
P49327	FAS	Fatty acid synthase
P49368	TCPG	T-complex protein 1 subunit gamma
P49450	CENPA	Histone H3-like centromeric protein A
P49454	CENPF	Centromere protein F
P49585	PCY1A	Choline-phosphate cytidylyltransferase A
P49588	SYAC	Alanine--tRNA ligase, cytoplasmic
P49589	SYCC	Cysteine--tRNA ligase, cytoplasmic
P49619	DGKG	Diacylglycerol kinase gamma
P49638	TTPA	Alpha-tocopherol transfer protein
P49643	PRI2	DNA primase large subunit
P49703	ARL4D	ADP-ribosylation factor-like protein 4D
P49711	CTCF	Transcriptional repressor CTCF
P49736	MCM2	DNA replication licensing factor MCM2
P49750	YLPM1	YLP motif-containing protein 1
P49758	RGS6	Regulator of G-protein signaling 6
P49761	CLK3	Dual specificity protein kinase CLK3
P49790	NU153	Nuclear pore complex protein Nup153
P49796	RGS3	Regulator of G-protein signaling 3
P49798	RGS4	Regulator of G-protein signaling 4
P49815	TSC2	Tuberous sclerosis 2 protein
P49902	5NTC	Cytosolic purine 5'-nucleotidase
P49916	DNLI3	DNA ligase 3
P49917	DNLI4	DNA ligase 4
P50226	ST1A2	Sulfotransferase 1A2
P50336	PPOX	Protoporphyrinogen oxidase
P50416	CPT1A	Carnitine palmitoyltransferase 1A
P50452	SPB8	Serpin B8
P50453	SPB9	Serpin B9
P50502	F10A1	Hsc70-interacting protein
P50548	ERF	ETS domain-containing transcription factor ERF
P50549	ETV1	ETS translocation variant 1
P50570	DYN2	Dynamin-2
P50748	KNTC1	Kinetochore-associated protein 1
P50750	CDK9	Cyclin-dependent kinase 9
P50851	LRBA	Lipopolysaccharide-responsive and beige-like anchor protein
P50995	ANX11	Annexin A11
P51003	PAPOA	Poly(A) polymerase alpha (PAP-alpha)
P51116	FXR2	RNA-binding protein FXR2
P51160	PDE6C	Cone cGMP-specific 3',5'-cyclic phosphodiesterase subunit alpha
P51398	RT29	Small ribosomal subunit protein mS29
P51449	RORG	Nuclear receptor ROR-gamma
P51512	MMP16	Matrix metalloproteinase-16
P51532	SMCA4	Transcription activator BRG1
P51587	BRCA2	Breast cancer type 2 susceptibility protein
P51606	RENBP	N-acylglucosamine 2-epimerase
P51648	AL3A2	Aldehyde dehydrogenase family 3 member A2
P51649	SSDH	Succinate-semialdehyde dehydrogenase
P51659	DHB4	Peroxisomal multifunctional enzyme type 2
P51688	SPHM	N-sulphoglucosamine sulphohydrolase
P51690	ARSL	Arylsulfatase L
P51692	STA5B	Signal transducer and activator of transcription 5B
P51797	CLCN6	H(+)/Cl(-) exchange transporter 6
P51805	PLXA3	Plexin-A3
P51814	ZNF41	Zinc finger protein 41
P51817	PRKX	cAMP-dependent protein kinase catalytic subunit PRKX
P51825	AFF1	AF4/FMR2 family member 1
P51828	ADCY7	Adenylate cyclase type 7
P51878	CASP5	Caspase-5
P51884	LUM	Lumican
P51946	CCNH	Cyclin-H
P51965	UB2E1	Ubiquitin-conjugating enzyme E2 E1
P51993	FUT6	4-galactosyl-N-acetylglucosaminide 3-alpha-L-fucosyltransferase FUT6
P52179	MYOM1	Myomesin-1
P52569	CTR2	Cationic amino acid transporter 2
P52701	MSH6	DNA mismatch repair protein Msh6
P52746	ZN142	Zinc finger protein 142
P52756	RBM5	RNA-binding protein 5
P52848	NDST1	Bifunctional heparan sulfate N-deacetylase/N-sulfotransferase 1
P52907	CAZA1	F-actin-capping protein subunit alpha-1
P52948	NUP98	Nuclear pore complex protein Nup98-Nup96
P52952	NKX25	Homeobox protein Nkx-2.5
P53041	PPP5	Serine/threonine-protein phosphatase 5
P53350	PLK1	Serine/threonine-protein kinase PLK1
P53365	ARFP2	Arfaptin-2
P53618	COPB	Coatomer subunit beta
P53621	COPA	Coatomer subunit alpha
P53671	LIMK2	LIM domain kinase 2
P53675	CLH2	Clathrin heavy chain 2
P53680	AP2S1	AP-2 complex subunit sigma
P53778	MK12	Mitogen-activated protein kinase 12
P53801	PTTG	Pituitary tumor-transforming gene 1 protein-interacting protein
P53999	TCP4	Activated RNA polymerase II transcriptional coactivator p15
P54296	MYOM2	Myomesin-2
P54577	SYYC	Tyrosine--tRNA ligase, cytoplasmic
P54707	AT12A	Potassium-transporting ATPase alpha chain 2
P54725	RD23A	UV excision repair protein RAD23 homolog A
P54762	EPHB1	Ephrin type-B receptor 1
P54764	EPHA4	Ephrin type-A receptor 4
P54803	GALC	Galactocerebrosidase
P54829	PTN5	Tyrosine-protein phosphatase non-receptor type 5
P55008	AIF1	Allograft inflammatory factor 1
P55011	S12A2	Solute carrier family 12 member 2
P55039	DRG2	Developmentally-regulated GTP-binding protein 2
P55056	APOC4	Apolipoprotein C-IV
P55081	MFAP1	Microfibrillar-associated protein 1
P55082	MFAP3	Microfibril-associated glycoprotein 3
P55157	MTP	Microsomal triglyceride transfer protein large subunit
P55199	ELL	RNA polymerase II elongation factor ELL
P55265	DSRAD	Double-stranded RNA-specific adenosine deaminase
P55287	CAD11	Cadherin-11
P55290	CAD13	Cadherin-13
P55884	EIF3B	Eukaryotic translation initiation factor 3 subunit B
P56199	ITA1	Integrin alpha-1
P56645	PER3	Period circadian protein homolog 3
P56705	WNT4	Protein Wnt-4
P56706	WNT7B	Protein Wnt-7b
P56975	NRG3	Pro-neuregulin-3, membrane-bound isoform
P57071	PRD15	PR domain zinc finger protein 15
P57679	EVC	EvC complex member EVC
P57740	NU107	Nuclear pore complex protein Nup107
P57775	FBXW4	F-box/WD repeat-containing protein 4
P58107	EPIPL	Epiplakin
P58397	ATS12	A disintegrin and metalloproteinase with thrombospondin motifs 12
P58417	NXPH1	Neurexophilin-1
P59051	BRAS2	Putative uncharacterized protein encoded by BRWD1-AS2
P59901	LIRA4	Leukocyte immunoglobulin-like receptor subfamily A member 4
P59910	DJB13	DnaJ homolog subfamily B member 13
P59923	ZN445	Zinc finger protein 445
P60008	HILS1	Putative histone H1.9
P60228	EIF3E	Eukaryotic translation initiation factor 3 subunit E
P60323	NANO3	Nanos homolog 3
P60484	PTEN	Inositol polyphosphate 3-phosphatase
P60510	PP4C	Serine/threonine-protein phosphatase 4 catalytic subunit
P60604	UB2G2	Ubiquitin-conjugating enzyme E2 G2
P60852	ZP1	Zona pellucida sperm-binding protein 1
P60893	GPR85	Probable G-protein coupled receptor 85
P60903	S10AA	Protein S100-A10
P61129	ZC3H6	Zinc finger CCCH domain-containing protein 6
P61158	ARP3	Actin-related protein 3
P61266	STX1B	Syntaxin-1B
P61289	PSME3	Proteasome activator complex subunit 3
P61513	RL37A	Large ribosomal subunit protein eL43
P61758	PFD3	Prefoldin subunit 3
P61962	DCAF7	DDB1- and CUL4-associated factor 7
P61981	1433G	14-3-3 protein gamma
P62191	PRS4	26S proteasome regulatory subunit 4
P62913	RL11	Large ribosomal subunit protein uL5
P62937	PPIA	Peptidyl-prolyl cis-trans isomerase A
P63145	GAK24	Endogenous retrovirus group K member 24 Gag polyprotein
P63208	SKP1	S-phase kinase-associated protein 1
P63220	RS21	Small ribosomal subunit protein eS21
P63261	ACTG	Actin, cytoplasmic 2
P69891	HBG1	Hemoglobin subunit gamma-1
P69905	HBA	Hemoglobin subunit alpha
P78316	NOP14	Nucleolar protein 14
P78325	ADAM8	Disintegrin and metalloproteinase domain-containing protein 8
P78344	IF4G2	Eukaryotic translation initiation factor 4 gamma 2
P78347	GTF2I	General transcription factor II-I
P78357	CNTP1	Contactin-associated protein 1
P78363	ABCA4	Retinal-specific phospholipid-transporting ATPase ABCA4
P78386	KRT85	Keratin, type II cuticular Hb5
P78395	PRAME	Melanoma antigen preferentially expressed in tumors
P78415	IRX3	Iroquois-class homeodomain protein IRX-3
P78423	X3CL1	Fractalkine
P78504	JAG1	Protein jagged-1
P78509	RELN	Reelin
P78524	DEN2B	DENN domain-containing protein 2B
P78527	PRKDC	DNA-dependent protein kinase catalytic subunit
P78536	ADA17	Disintegrin and metalloproteinase domain-containing protein 17
P78539	SRPX	Sushi repeat-containing protein SRPX
P78545	ELF3	ETS-related transcription factor Elf-3
P78559	MAP1A	Microtubule-associated protein 1A
P78563	RED1	Double-stranded RNA-specific editase 1
P80192	M3K9	Mitogen-activated protein kinase kinase kinase 9
P80303	NUCB2	Nucleobindin-2
P81133	SIM1	Single-minded homolog 1
P82094	TMF1	TATA element modulatory factor
P82664	RT10	Small ribosomal subunit protein uS10m
P83111	LACTB	Serine beta-lactamase-like protein LACTB, mitochondrial
P83369	LSM11	U7 snRNA-associated Sm-like protein LSm11
P84243	H33	Histone H3.3
P86452	ZBED6	Zinc finger BED domain-containing protein 6
P98073	ENTK	Enteropeptidase
P98082	DAB2	Disabled homolog 2
P98155	VLDLR	Very low-density lipoprotein receptor
P98161	PKD1	Polycystin-1
P98164	LRP2	Low-density lipoprotein receptor-related protein 2
P98171	RHG04	Rho GTPase-activating protein 4
P98182	ZN200	Zinc finger protein 200
P98194	AT2C1	Calcium-transporting ATPase type 2C member 1
P98196	AT11A	Phospholipid-transporting ATPase IH
P98198	AT8B2	Phospholipid-transporting ATPase ID
Q00169	PIPNA	Phosphatidylinositol transfer protein alpha isoform
Q00325	S25A3	Solute carrier family 25 member 3
Q00341	VIGLN	Vigilin
Q00532	CDKL1	Cyclin-dependent kinase-like 1
Q00537	CDK17	Cyclin-dependent kinase 17
Q00577	PURA	Transcriptional activator protein Pur-alpha
Q00610	CLH1	Clathrin heavy chain 1
Q00765	REEP5	Receptor expression-enhancing protein 5
Q00872	MYPC1	Myosin-binding protein C
Q00888	PSG4	Pregnancy-specific beta-1-glycoprotein 4
Q00973	B4GN1	Beta-1,4 N-acetylgalactosaminyltransferase 1
Q00975	CAC1B	Voltage-dependent N-type calcium channel subunit alpha-1B
Q01105	SET	Protein SET
Q01118	SCN7A	Sodium channel protein type 7 subunit alpha
Q01344	IL5RA	Interleukin-5 receptor subunit alpha
Q01484	ANK2	Ankyrin-2
Q01668	CAC1D	Voltage-dependent L-type calcium channel subunit alpha-1D
Q01813	PFKAP	ATP-dependent 6-phosphofructokinase, platelet type
Q01954	BNC1	Zinc finger protein basonuclin-1
Q01968	OCRL	Inositol polyphosphate 5-phosphatase OCRL
Q01970	PLCB3	1-phosphatidylinositol 4,5-bisphosphate phosphodiesterase beta-3
Q01995	TAGL	Transgelin
Q02080	MEF2B	Myocyte-specific enhancer factor 2B
Q02083	NAAA	N-acylethanolamine-hydrolyzing acid amidase
Q02156	KPCE	Protein kinase C epsilon type
Q02224	CENPE	Centromere-associated protein E
Q02241	KIF23	Kinesin-like protein KIF23
Q02318	CP27A	Sterol 26-hydroxylase, mitochondrial
Q02386	ZNF45	Zinc finger protein 45
Q02388	CO7A1	Collagen alpha-1(VII) chain
Q02487	DSC2	Desmocollin-2
Q02543	RL18A	Large ribosomal subunit protein eL20
Q02750	MAP2K1	Dual specificity mitogen-activated protein kinase kinase 1
Q02763	TIE2	Angiopoietin-1 receptor
Q02817	MUC2	Mucin-2
Q02818	NUCB1	Nucleobindin-1
Q02878	RL6	Large ribosomal subunit protein eL6
Q02952	AKA12	A-kinase anchor protein 12
Q03001	DYST	Dystonin
Q03060	CREM	cAMP-responsive element modulator
Q03113	GNA12	Guanine nucleotide-binding protein subunit alpha-12
Q03164	KMT2A	Histone-lysine N-methyltransferase 2A
Q03252	LMNB2	Lamin-B2
Q03468	ERCC6	DNA excision repair protein ERCC-6
Q03701	CEBPZ	CCAAT/enhancer-binding protein zeta
Q03924	ZN117	Zinc finger protein 117
Q03938	ZNF90	Zinc finger protein 90
Q04446	GLGB	1,4-alpha-glucan-branching enzyme
Q04637	IF4G1	Eukaryotic translation initiation factor 4 gamma 1
Q04656	ATP7A	Copper-transporting ATPase 1
Q04721	NOTC2N	Neurogenic locus notch homolog protein 2
Q04864	REL	Proto-oncogene c-Rel
Q04912	RON	Macrophage-stimulating protein receptor
Q05048	CSTF1	Cleavage stimulation factor subunit 1
Q05086	UBE3A	Ubiquitin-protein ligase E3A
Q05209	PTN12	Tyrosine-protein phosphatase non-receptor type 12
Q05397	FAK1	Focal adhesion kinase 1
Q05469	LIPS	Hormone-sensitive lipase
Q05481	ZNF91	Zinc finger protein 91
Q05513	KPCZ	Protein kinase C zeta type
Q05519	SRS11	Serine/arginine-rich splicing factor 11
Q05586	NMDZ1	Glutamate receptor ionotropic, NMDA 1
Q05655	KPCD	Protein kinase C delta type
Q05823	RN5A	2-5A-dependent ribonuclease
Q05BV3	EMAL5	Echinoderm microtubule-associated protein-like 5
Q06124	PTN11	Tyrosine-protein phosphatase non-receptor type 11
Q06190	P2R3A	PP2A subunit B isoform R3 isoform
Q06278	AOXA	Aldehyde oxidase
Q06418	TYRO3	Tyrosine-protein kinase receptor TYRO3
Q06546	GABPA	GA-binding protein alpha chain
Q06587	RING1	E3 ubiquitin-protein ligase RING1
Q06730	ZN33A	Zinc finger protein 33A
Q07001	ACHD	Acetylcholine receptor subunit delta
Q07092	COGA1	Collagen alpha-1(XVI) chain
Q07157	ZO1	Tight junction protein ZO-1
Q07283	TRHY	Trichohyalin
Q07343	PDE4B	3',5'-cyclic-AMP phosphodiesterase 4B
Q075Z2	BSPH1	Binder of sperm protein homolog 1
Q07666	KHDR1	GAP-associated tyrosine phosphoprotein p62
Q07954	LRP1	Prolow-density lipoprotein receptor-related protein 1
Q08357	S20A2	Sodium-dependent phosphate transporter 2
Q08378	GOGA3	Golgin subfamily A member 3
Q08397	LOXL1	Lysyl oxidase homolog 1
Q08477	CP4F3	Cytochrome P450 4F3
Q08828	ADCY1	Adenylate cyclase type 1
Q08945	SSRP1	FACT complex subunit SSRP1
Q08999	RBL2	Retinoblastoma-like protein 2
Q08AG5	ZN844	Zinc finger protein 844
Q08AN1	ZN616	Zinc finger protein 616
Q08J23	NSUN2	RNA cytosine C(5)-methyltransferase NSUN2
Q09428	ABCC8	ATP-binding cassette sub-family C member 8
Q09666	AHNK	Neuroblast differentiation-associated protein AHNAK
Q09FC8	ZN415	Zinc finger protein 415
Q09MP3	R51A2	RAD51-associated protein 2
Q0IIM8	TBC8B	TBC1 domain family member 8B
Q0P651	ABD18	Protein ABHD18
Q0P6D2	DIK1C	Divergent protein kinase domain 1C
Q0P6D6	CCD15	Coiled-coil domain-containing protein 15
Q0VAM2	RGF1B	Ras-GEF domain-containing family member 1B
Q0VDD7	BRME1	Break repair meiotic recombinase recruitment factor 1
Q0VDD8	DYH14	Dynein axonemal heavy chain 14
Q0VF49	K2012	Uncharacterized protein KIAA2012
Q0VF96	CGNL1	Cingulin-like protein 1
Q0VFZ6	CF210	Cilia- and flagella- associated protein 210
Q10567	AP1B1	AP-1 complex subunit beta-1 (
Q10570	CPSF1	Cleavage and polyadenylation specificity factor subunit 1
Q10589	BST2	Bone marrow stromal antigen 2
Q11130	FUT7	Alpha-(1,3)-fucosyltransferase 7
Q11206	SIA4C	Sialyltransferase 4C
Q12766	HMGX3	HMG domain-containing protein 3
Q12767	TMM94	Transmembrane protein 94
Q12768	WASC5	WASH complex subunit 5
Q12770	SCAP	Sterol regulatory element-binding protein cleavage-activating protein
Q12789	TF3C1	General transcription factor 3C polypeptide 1
Q12792	TWF1	Twinfilin-1
Q12830	BPTF	Nucleosome-remodeling factor subunit BPTF
Q12841	FSTL1	Follistatin-related protein 1
Q12860	CNTN1	Contactin-1
Q12872	SFSWA	Splicing factor, suppressor of white-apricot homolog
Q12873	CHD3	Chromodomain-helicase-DNA-binding protein 3
Q12879	NMDE1	Glutamate receptor ionotropic, NMDA 2A
Q12889	OVGP1	Oviduct-specific glycoprotein
Q12899	TRI26	Tripartite motif-containing protein 26
Q12901	ZN155	Zinc finger protein 155
Q12904	AIMP1	Aminoacyl tRNA synthase complex-interacting multifunctional protein 1
Q12906	ILF3	Interleukin enhancer-binding factor 3
Q12912	IRAG2	Inositol 1,4,5-triphosphate receptor associated 2
Q12913	PTPRJ	Receptor-type tyrosine-protein phosphatase eta
Q12923	PTN13	Tyrosine-protein phosphatase non-receptor type 13
Q12933	TRAF2	TNF receptor-associated factor 2
Q12934	BFSP1	Beaded filament structural protein 1
Q12955	ANK3	Ankyrin-3
Q12965	MYO1E	Unconventional myosin-Ie
Q12968	NFAC3	Nuclear factor of activated T-cells, cytoplasmic 3
Q12979	ABR	Active breakpoint cluster region-related protein
Q12986	NFX1	Transcriptional repressor NF-X1
Q13009	TIAM1	Rho guanine nucleotide exchange factor TIAM1
Q13018	PLA2R	Secretory phospholipase A2 receptor
Q13023	AKAP6	A-kinase anchor protein 6
Q13045	FLII	Protein flightless-1 homolog
Q13064	MKRN3	Probable E3 ubiquitin-protein ligase makorin-3
Q13085	ACACA	Acetyl-CoA carboxylase 1
Q13087	PDIA2	Protein disulfide-isomerase A2
Q13098	CSN1	COP9 signalosome complex subunit 1
Q13111	CAF1A	Chromatin assembly factor 1 subunit A
Q13112	CAF1B	Chromatin assembly factor 1 subunit B
Q13127	REST	RE1-silencing transcription factor
Q13129	RLF	Zinc finger protein Rlf
Q13136	LIPA1	Liprin-alpha-1
Q13137	CACO2	Calcium-binding and coiled-coil domain-containing protein 2
Q13153	PAK1	Serine/threonine-protein kinase PAK 1
Q13190	STX5	Syntaxin-5
Q13201	MMRN1	Multimerin-1
Q13202	DUS8	Dual specificity protein phosphatase 8
Q13207	TBX2	T-box transcription factor TBX2
Q13217	DNJC3	DnaJ homolog subfamily C member 3
Q13228	SBP1	Methanethiol oxidase
Q13237	KGP2	cGMP-dependent protein kinase 2
Q13255	GRM1	Metabotropic glutamate receptor 1
Q13263	TIF1B	Transcription intermediary factor 1-beta
Q13275	SEM3F	Semaphorin-3F
Q13315	ATM	Serine-protein kinase ATM
Q13352	CENPR	Centromere protein R
Q13356	PPIL2	RING-type E3 ubiquitin-protein ligase PPIL2
Q13362	2A5G	PP2A B subunit isoform B'-gamma
Q13367	AP3B2	AP-3 complex subunit beta-2
Q13393	PLD1	Phospholipase D1
Q13395	TARB1	Probable methyltransferase TARBP1
Q13402	MYO7A	Unconventional myosin-VIIa
Q13416	ORC2	Origin recognition complex subunit 2
Q13418	ILK	Integrin-linked protein kinase
Q13423	NNTM	NAD(P) transhydrogenase, mitochondrial
Q13427	PPIG	Peptidyl-prolyl cis-trans isomerase G
Q13433	S39A6	Zinc transporter ZIP6
Q13434	MKRN4	Putative E3 ubiquitin-protein ligase makorin-4
Q13435	SF3B2	Splicing factor 3B subunit 2
Q13439	GOGA4	Golgin subfamily A member 4
Q13459	MYO9B	Unconventional myosin-IXb
Q13515	BFSP2	Phakinin
Q13522	PPR1A	Protein phosphatase 1 regulatory subunit 1A
Q13523	PRP4B	Serine/threonine-protein kinase PRP4 homolog
Q13563	PKD2	Polycystin-2
Q13568	IRF5	Interferon regulatory factor 5
Q13573	SNW1	SNW domain-containing protein 1
Q13576	IQGA2	Ras GTPase-activating-like protein IQGAP2
Q13586	STIM1	Stromal interaction molecule 1
Q13595	TRA2A	Transformer-2 protein homolog alpha
Q13634	CAD18	Cadherin-18
Q13642	FHL1	Four and a half LIM domains protein 1
Q13671	RIN1	Ras and Rab interactor 1
Q13698	CAC1S	Voltage-dependent L-type calcium channel subunit alpha-1S
Q13751	LAMB3	Laminin subunit beta-3
Q13753	LAMC2	Laminin subunit gamma-2
Q13769	THOC5	THO complex subunit 5 homolog
Q13813	SPTN1	Spectrin alpha chain, non-erythrocytic 1
Q13822	ENPP2	Ectonucleotide pyrophosphatase/phosphodiesterase family member 2
Q13823	NOG2	Nucleolar GTP-binding protein 2
Q13867	BLMH	Bleomycin hydrolase
Q13875	MOBP	Myelin-associated oligodendrocyte basic protein
Q13905	RPGF1	Rap guanine nucleotide exchange factor 1
Q13936	CAC1C	Voltage-dependent L-type calcium channel subunit alpha-1C
Q13948	CASP	Protein CASP
Q13972	RGRF1	Ras-specific guanine nucleotide-releasing factor 1
Q14008	CKAP5	Cytoskeleton-associated protein 5
Q14028	CNGB1	Cyclic nucleotide-gated cation channel beta-1
Q14108	SCRB2	Lysosome membrane protein 2
Q14112	NID2	Nidogen-2
Q14117	DPYS	Dihydropyrimidinase
Q14147	DHX34	Probable ATP-dependent RNA helicase DHX34
Q14151	SAFB2	Scaffold attachment factor B2
Q14152	EIF3A	Eukaryotic translation initiation factor 3 subunit A
Q14153	FA53B	Protein FAM53B
Q14156	EFR3A	Protein EFR3 homolog A
Q14160	SCRIB	Protein scribble homolog
Q14164	IKKE	Inhibitor of nuclear factor kappa-B kinase subunit epsilon
Q14184	DOC2B	Double C2-like domain-containing protein beta
Q14185	DOCK1	Dedicator of cytokinesis protein 1
Q14191	WRN	Bifunctional 3'-5' exonuclease/ATP-dependent helicase WRN
Q14202	ZMYM3	Zinc finger MYM-type protein 3
Q14204	DYHC1	Cytoplasmic dynein 1 heavy chain 1
Q14207	NPAT	Protein NPAT
Q14236	EPAG	Early lymphoid activation gene protein
Q14241	ELOA1	Elongin-A
Q14247	SRC8	Src substrate cortactin
Q14315	FLNC	Filamin-C
Q14353	GAMT	Guanidinoacetate N-methyltransferase
Q14493	SLBP	Histone RNA hairpin-binding protein
Q14517	FAT1	Protocadherin Fat 1
Q14524	SCN5A	Sodium channel protein type 5 subunit alpha
Q14527	HLTF	Helicase-like transcription factor
Q14554	PDIA5	Protein disulfide-isomerase A5
Q14566	MCM6	DNA replication licensing factor MCM6
Q14571	ITPR2	Inositol 1,4,5-trisphosphate receptor type 2
Q14573	ITPR3	Inositol 1,4,5-trisphosphate receptor type 3
Q14587	ZN268	Zinc finger protein 268
Q14623	IHH	Indian hedgehog protein
Q14643	ITPR1	Inositol 1,4,5-trisphosphate receptor type 1
Q14644	RASA3	Ras GTPase-activating protein 3
Q14657	LAGE3	EKC/KEOPS complex subunit LAGE3
Q14677	EPN4	Clathrin interactor 1
Q14679	TTLL4	Tubulin monoglutamylase TTLL4
Q14683	SMC1A	Structural maintenance of chromosomes protein 1A
Q14689	DIP2A	Disco-interacting protein 2 homolog A
Q14690	RRP5	Protein RRP5 homolog
Q14691	PSF1	DNA replication complex GINS protein PSF1
Q14697	GANAB	Neutral alpha-glucosidase AB
Q14703	MBTP1	Membrane-bound transcription factor site-1 protease
Q14721	KCNB1	Potassium voltage-gated channel subfamily B member 1
Q14738	2A5D	PP2A B subunit isoform B'-delta
Q14766	LTBP1	Latent-transforming growth factor beta-binding protein 1
Q14767	LTBP2	Latent-transforming growth factor beta-binding protein 2
Q14789	GOGB1	Golgin subfamily B member 1
Q14839	CHD4	Chromodomain-helicase-DNA-binding protein 4
Q14847	LASP1	LIM and SH3 domain protein 1
Q14872	MTF1	Metal regulatory transcription factor 1
Q14957	NMDE3	Glutamate receptor ionotropic, NMDA 2C
Q14966	ZN638	Zinc finger protein 638
Q14980	NUMA1	Nuclear mitotic apparatus protein 1
Q14993	COJA1	Collagen alpha-1(XIX) chain
Q14997	PSME4	Proteasome activator complex subunit 4
Q14CM0	FRPD4	FERM and PDZ domain-containing protein 4
Q14CN2	CLCA4	Calcium-activated chloride channel regulator 4
Q14CW9	AT7L3	Ataxin-7-like protein 3
Q14CZ7	FAKD3	FAST kinase domain-containing protein 3, mitochondrial
Q14D04	MELT	Ventricular zone-expressed PH domain-containing protein homolog 1
Q14DG7	T132B	Transmembrane protein 132B
Q15007	FL2D	Pre-mRNA-splicing regulator WTAP
Q15019	SEPT2	Septin-2
Q15021	CND1	Condensin complex subunit 1
Q15022	SUZ12	Polycomb protein SUZ12
Q15024	EXOS7	Exosome complex component RRP42
Q15025	TNIP1	TNFAIP3-interacting protein 1
Q15029	U5S1	116 kDa U5 small nuclear ribonucleoprotein component
Q15031	SYLM	Leucine--tRNA ligase, mitochondrial
Q15032	R3HD1	R3H domain-containing protein 1
Q15042	RB3GP	Rab3 GTPase-activating protein catalytic subunit
Q15058	KIF14	Kinesin-like protein KIF14
Q15059	BRD3	Bromodomain-containing protein 3
Q15063	POSTN	Periostin
Q15075	EEA1	Early endosome antigen 1
Q15080	NCF4	Neutrophil cytosol factor 4
Q15084	PDIA6	Protein disulfide-isomerase A6
Q15109	RAGE	Advanced glycosylation end product-specific receptor
Q15111	PLCL1	Inactive phospholipase C-like protein 1
Q15119	PDK2	Pyruvate dehydrogenase kinase isozyme 2, mitochondrial
Q15147	PLCB4	1-phosphatidylinositol 4,5-bisphosphate phosphodiesterase beta-4
Q15149	PLEC	Plectin
Q15154	PCM1	Pericentriolar material 1 protein
Q15173	2A5B	Serine/threonine-protein phosphatase 2A 56 kDa regulatory subunit beta
Q15181	IPYR	Inorganic pyrophosphatase
Q15198	PGFRL	Platelet-derived growth factor receptor-like protein
Q15262	PTPRK	Receptor-type tyrosine-protein phosphatase kappa
Q15276	RABE1	Rab GTPase-binding effector protein 1
Q15303	ERBB4	Receptor tyrosine-protein kinase erbB-4
Q15306	IRF4	Interferon regulatory factor 4
Q15311	RBP1	RalA-binding protein 1
Q15361	TTF1	Transcription termination factor 1
Q15365	PCBP1	Poly(rC)-binding protein 1
Q15389	ANGP1	Angiopoietin-1
Q15398	DLGP5	Disks large-associated protein 5
Q15399	TLR1	Toll-like receptor 1
Q15406	NR6A1	Nuclear receptor subfamily 6 group A member 1
Q15413	RYR3	Ryanodine receptor 3
Q15431	SYCP1	Synaptonemal complex protein 1
Q15435	PP1R7	Protein phosphatase 1 regulatory subunit 7
Q15465	SHH	Sonic hedgehog protein
Q15477	SKI2	Superkiller complex protein 2
Q15493	RGN	Regucalcin
Q15527	SURF2	Surfeit locus protein 2
Q15546	PAQRB	Monocyte to macrophage differentiation factor
Q15582	BGH3	Transforming growth factor-beta-induced protein ig-h3
Q155Q3	DIXC1	Dixin
Q15615	OR4D1	Olfactory receptor 4D1
Q15648	MED1	Mediator of RNA polymerase II transcription subunit 1
Q15652	JHD2C	Probable JmjC domain-containing histone demethylation protein 2C
Q15696	U2AFM	U2AF35-related protein
Q15726	KISS1	Metastasis-suppressor KiSS-1
Q15746	MYLK	Myosin light chain kinase, smooth muscle
Q15751	HERC1	Probable E3 ubiquitin-protein ligase HERC1
Q15772	SPEG	Striated muscle preferentially expressed protein kinase
Q15811	ITSN1	Intersectin-1
Q15814	TBCC	Tubulin-specific chaperone C
Q15834	CC85B	Coiled-coil domain-containing protein 85B
Q15878	CAC1E	Voltage-dependent R-type calcium channel subunit alpha-1E
Q16206	ENOX2	Ecto-NOX disulfide-thiol exchanger 2
Q16222	UAP1	UDP-N-acetylhexosamine pyrophosphorylase
Q16270	IBP7	Insulin-like growth factor-binding protein 7
Q16281	CNGA3	Cyclic nucleotide-gated cation channel alpha-3
Q16348	S15A2	Solute carrier family 15 member 2
Q16352	AINX	Alpha-internexin (
Q16478	GRIK5	Glutamate receptor ionotropic, kainate 5
Q16513	PKN2	Serine/threonine-protein kinase N2
Q16531	DDB1	DNA damage-binding protein 1
Q16533	SNPC1	snRNA-activating protein complex subunit 1
Q16560	U1SBP	U11/U12 small nuclear ribonucleoprotein 35 kDa protein
Q16586	SGCA	Alpha-sarcoglycan
Q16587	ZNF74	Zinc finger protein 74
Q16620	NTRK2	BDNF/NT-3 growth factors receptor
Q16621	NFE2	Transcription factor NF-E2 45 kDa subunit
Q16629	SRSF7	Serine/arginine-rich splicing factor 7
Q16665	HIF1A	Hypoxia-inducible factor 1-alpha
Q16666	IF16	Gamma-interferon-inducible protein 16
Q16670	ZSC26	Zinc finger and SCAN domain-containing protein 26
Q16678	CP1B1	Cytochrome P450 1B1
Q16739	CEGT	Ceramide glucosyltransferase
Q16787	LAMA3	Laminin subunit alpha-3
Q16820	MEP1B	Meprin A subunit beta
Q16827	PTPRO	Receptor-type tyrosine-protein phosphatase O
Q16851	UGPA	UTP--glucose-1-phosphate uridylyltransferase
Q16880	CGT	2-hydroxyacylsphingosine 1-beta-galactosyltransferase
Q16891	MIC60	MICOS complex subunit MIC60
Q17R60	IMPG1	Interphotoreceptor matrix proteoglycan 1
Q17RM4	CC142	Coiled-coil domain-containing protein 142
Q17RS7	GEN	Flap endonuclease GEN homolog 1
Q17RW2	COOA1	Collagen alpha-1(XXIV) chain
Q17RY0	CPEB4	Cytoplasmic polyadenylation element-binding protein 4
Q1AE95	T183B	Putative transmembrane protein 183BP
Q1ED39	KNOP1	Lysine-rich nucleolar protein 1
Q1L5Z9	LONF2	LON peptidase N-terminal domain and RING finger protein 2
Q1L6U9	MSMP	Prostate-associated microseminoprotein
Q1MSJ5	CSPP1	Centrosome and spindle pole-associated protein 1
Q1X8D7	LRC36	Leucine-rich repeat-containing protein 36
Q29980	MICB	MHC class I polypeptide-related sequence B
Q2KHM9	MOONR	Protein moonraker
Q2KHR3	QSER1	Glutamine and serine-rich protein 1
Q2KJY2	KI26B	Kinesin-like protein KIF26B
Q2LD37	BLTP1	Bridge-like lipid transfer protein family member 1
Q2M1K9	ZN423	Zinc finger protein 423
Q2M1P5	KIF7	Kinesin-like protein KIF7
Q2M329	CCD96	Coiled-coil domain-containing protein 96
Q2M3C7	SPKAP	A-kinase anchor protein SPHKAP
Q2NKX8	ERC6L	DNA excision repair protein ERCC-6-like
Q2NL82	TSR1	Pre-rRNA-processing protein TSR1 homolog
Q2PPJ7	RGPA2	Ral GTPase-activating protein subunit alpha-2
Q2TAL8	QRIC1	Transcriptional regulator QRICH1
Q2TAZ0	ATG2A	Autophagy-related protein 2 homolog A
Q2TB90	HKDC1	Hexokinase HKDC1
Q2UY09	COSA1	Collagen alpha-1(XXVIII) chain
Q2VIQ3	KIF4B	Chromosome-associated kinesin KIF4B
Q2WGJ8	TM249	Transmembrane protein 249
Q2Y0W8	S4A8	Solute carrier family 4 member 8
Q32M84	BTBDG	BTB/POZ domain-containing protein 16
Q3B7T1	EDRF1	Erythroid differentiation-related factor 1
Q3KP31	ZN791	Zinc finger protein 791
Q3KP44	ANR55	Ankyrin repeat domain-containing protein 55
Q3KQU3	MA7D1	MAP7 domain-containing protein 1
Q3L8U1	CHD9	Chromodomain-helicase-DNA-binding protein 9
Q3MIS6	ZN528	Zinc finger protein 528
Q3MJ13	WDR72	WD repeat-containing protein 72
Q3SXZ7	TTLL9	Tubulin--tyrosine ligase-like protein 9
Q3SY00	T10IP	Testis-specific protein 10-interacting protein
Q3SY05	CA157	Putative uncharacterized protein encoded by LINC00303
Q3SY52	ZIK1	Zinc finger protein interacting with ribonucleoprotein K
Q3V6T2	GRDN	Girdin
Q3ZLR7	SP201	Transcription factor SPT20 homolog-like 1
Q401N2	ZACN	Zinc-activated ligand-gated ion channel
Q460N5	PAR14	Protein mono-ADP-ribosyltransferase PARP14
Q494R4	CC153	Coiled-coil domain-containing protein 153
Q494U1	PKHN1	Pleckstrin homology domain-containing family N member 1
Q495T6	MMEL1	Membrane metallo-endopeptidase-like 1
Q495X7	TRI60	Tripartite motif-containing protein 60
Q496A3	SPAS1	Spermatogenesis-associated serine-rich protein 1
Q499Z4	ZN672	Zinc finger protein 672
Q49A92	CH034	Uncharacterized protein C8orf34
Q49AA0	ZFP69	Zinc finger protein 69 homolog
Q49AJ0	F135B	Protein FAM135B
Q4G0M1	ERFE	Erythroferrone
Q4G0N8	SL9C1	Solute carrier family 9 member C1
Q4G0P3	HYDIN	Hydrocephalus-inducing protein homolog
Q4G0S4	C27C1	Cytochrome P450 27C1
Q4G0S7	CC152	Coiled-coil domain-containing protein 152
Q4G0Z9	MCMD2	Minichromosome maintenance domain-containing protein 2
Q4KMQ1	TPRN	Taperin
Q4L180	FIL1L	Filamin A-interacting protein 1-like
Q4LE39	ARI4B	AT-rich interactive domain-containing protein 4B
Q4V348	Z658B	Zinc finger protein 658B
Q4VCS5	AMOT	Angiomotin
Q4VNC0	AT135	Probable cation-transporting ATPase 13A5
Q4VX76	SYTL3	Synaptotagmin-like protein 3
Q4ZG55	GREB1	Protein GREB1
Q4ZHG4	FNDC1	Fibronectin type III domain-containing protein 1
Q4ZIN3	MBRL	Membralin
Q502W6	VWA3B	von Willebrand factor A domain-containing protein 3B
Q504Q3	PAN2	PAN2-PAN3 deadenylation complex catalytic subunit PAN2
Q504T8	MIDN	Midnolin
Q504Y3	ZCPW2	Zinc finger CW-type PWWP domain protein 2
Q52LJ0	FA98B	Protein FAM98B
Q52MB2	CC184	Coiled-coil domain-containing protein 184
Q53F19	NCBP3	Nuclear cap-binding protein subunit 3
Q53FD0	ZC21C	Zinc finger C2HC domain-containing protein 1C
Q53GT1	KLH22	Kelch-like protein 22
Q53H47	SETMR	Histone-lysine N-methyltransferase SETMAR
Q53H54	TYW2	tRNA wybutosine-synthesizing protein 2 homolog
Q53HC9	EIPR1	EARP and GARP complex-interacting protein 1
Q53SF7	COBL1	Cordon-bleu protein-like 1
Q53TQ3	IN80D	INO80 complex subunit D
Q53TS8	CTSRT	Cation channel sperm-associated targeting subunit tau
Q562F6	SGO2	Shugoshin 2
Q562R1	ACTBL	Beta-actin-like protein 2
Q569K4	Z385B	Zinc finger protein 385B
Q56UN5	M3K19	Mitogen-activated protein kinase kinase kinase 19
Q58A45	PAN3	PAN2-PAN3 deadenylation complex subunit PAN3
Q58F21	BRDT	Bromodomain testis-specific protein
Q58FF3	ENPLL	Putative endoplasmin-like protein
Q58FF7	H90B3	Putative heat shock protein HSP 90-beta-3
Q58FG0	HS905	Putative heat shock protein HSP 90-alpha A5
Q5BJF6	ODFP2	Outer dense fiber protein 2
Q5BKZ1	ZN326	DBIRD complex subunit ZNF326
Q5CZ79	AN20B	Ankyrin repeat domain-containing protein 20B
Q5CZC0	FSIP2	Fibrous sheath-interacting protein 2
Q5D0E6	DALD3	DALR anticodon-binding domain-containing protein 3
Q5D862	FILA2	Filaggrin-2
Q5FBB7	SGO1	Shugoshin 1
Q5FVE4	ACBG2	Long-chain-fatty-acid--CoA ligase ACSBG2
Q5FWE3	PRRT3	Proline-rich transmembrane protein 3
Q5FWF4	ZRAB3	DNA annealing helicase and endonuclease ZRANB3
Q5FYA8	ARSH	Arylsulfatase H
Q5GAN6	RNS10	Inactive ribonuclease-like protein 10
Q5GLZ8	HERC4	Probable E3 ubiquitin-protein ligase HERC4
Q5H8C1	FREM1	FRAS1-related extracellular matrix protein 1
Q5H913	AR13A	ADP-ribosylation factor-like protein 13A
Q5H9E4	S2553	Solute carrier family 25 member 53
Q5H9K5	ZMAT1	Zinc finger matrin-type protein 1
Q5H9R4	ARMX4	Armadillo repeat-containing X-linked protein 4
Q5H9R7	PP6R3	Serine/threonine-protein phosphatase 6 regulatory subunit 3
Q5H9U9	DDX6L	Probable ATP-dependent RNA helicase DDX60-like
Q5HY98	ZN766	Zinc finger protein 766
Q5HYC2	K2026	Uncharacterized protein KIAA2026
Q5HYW3	RTL5	Retrotransposon Gag-like protein 5
Q5JPB2	ZN831	Zinc finger protein 831
Q5JPF3	AN36C	Ankyrin repeat domain-containing protein 36C
Q5JPH6	SYEM	Nondiscriminating glutamyl-tRNA synthetase EARS2, mitochondrial
Q5JQC9	AKAP4	A-kinase anchor protein 4
Q5JR59	MTUS2	Microtubule-associated tumor suppressor candidate 2
Q5JRA6	TGO1	Transport and Golgi organization protein 1 homolog
Q5JRX3	PREP	Presequence protease, mitochondrial
Q5JSL3	DOC11	Dedicator of cytokinesis protein 11
Q5JSP0	FGD3	FYVE, RhoGEF and PH domain-containing protein 3
Q5JST6	EFHC2	EF-hand domain-containing family member C2
Q5JSZ5	PRC2B	Proline-rich coiled-coil protein 2B
Q5JTD0	TJAP1	Tight junction-associated protein 1
Q5JTD7	LRC73	Leucine-rich repeat-containing protein 73
Q5JTH9	RRP12	RRP12-like protein
Q5JTZ9	SYAM	Alanine--tRNA ligase, mitochondrial
Q5JU85	IQEC2	IQ motif and SEC7 domain-containing protein 2
Q5JUW0	KRBX4	KRAB domain-containing protein 4
Q5JV73	FRPD3	FERM and PDZ domain-containing protein 3
Q5JYT7	K1755	Uncharacterized protein KIAA1755
Q5K651	SAMD9	Sterile alpha motif domain-containing protein 9
Q5KSL6	DGKK	Diacylglycerol kinase kappa
Q5MCW4	ZN569	Zinc finger protein 569
Q5QJ38	TCHL1	Trichohyalin-like protein 1
Q5QJE6	TDIF2	Deoxynucleotidyltransferase terminal-interacting protein 2
Q5R372	RBG1L	Rab GTPase-activating protein 1-like
Q5S007	LRRK2	Leucine-rich repeat serine/threonine-protein kinase 2
Q5SQS7	SH24B	SH2 domain-containing protein 4B
Q5SQS8	CJ120	Uncharacterized protein C10orf120
Q5SRI9	MANEA	Glycoprotein endo-alpha-1,2-mannosidase
Q5SSJ5	HP1B3	Heterochromatin protein 1-binding protein 3
Q5SVQ8	ZBT41	Zinc finger and BTB domain-containing protein 41
Q5SW79	CE170	Centrosomal protein of 170 kDa
Q5SXM1	ZN678	Zinc finger protein 678
Q5SXM2	SNPC4	snRNA-activating protein complex subunit 4
Q5SYB0	FRPD1	FERM and PDZ domain-containing protein 1
Q5SYE7	NHSL1	NHS-like protein 1
Q5SZK8	FREM2	FRAS1-related extracellular matrix protein 2
Q5T0J7	TEX35	Testis-expressed protein 35
Q5T0U0	CC122	Coiled-coil domain-containing protein 122
Q5T0W9	FA83B	Protein FAM83B
Q5T160	SYRM	Probable arginine--tRNA ligase, mitochondrial
Q5T197	DCST1	E3 ubiquitin-protein ligase DCST1
Q5T1B0	AXDN1	Axonemal dynein light chain domain-containing protein 1
Q5T1H1	EYS	Protein eyes shut homolog
Q5T1M5	FKB15	FK506-binding protein 15
Q5T1N1	AKND1	Protein AKNAD1
Q5T1R4	ZEP3	Transcription factor HIVEP3
Q5T200	ZC3HD	Zinc finger CCCH domain-containing protein 13
Q5T3I0	GPTC4	G patch domain-containing protein 4
Q5T4B2	GT253	Inactive glycosyltransferase 25 family member 3
Q5T4W7	ARTN	Artemin
Q5T5N4	CF118	Uncharacterized protein C6orf118
Q5T5P2	SKT	Sickle tail protein homolog
Q5T5U3	RHG21	Rho GTPase-activating protein 21
Q5T5Y3	CAMP1	Calmodulin-regulated spectrin-associated protein 1
Q5T655	CFA58	Cilia- and flagella-associated protein 58
Q5T6S3	PHF19	PHD finger protein 19
Q5T750	KPLCE	Protein KPLCE
Q5T7M9	DIK1A	Divergent protein kinase domain 1A
Q5T7W7	TSTD2	Thiosulfate sulfurtransferase/rhodanese-like domain-containing protein 2
Q5T890	ER6L2	DNA excision repair protein ERCC-6-like 2
Q5T8P6	RBM26	RNA-binding protein 26
Q5T9L3	WLS	Protein wntless homolog
Q5T9S5	CCD18	Coiled-coil domain-containing protein 18
Q5TA82	LCE2D	Late cornified envelope protein 2D
Q5TAA0	TTC22	Tetratricopeptide repeat protein 22
Q5TAP6	UT14C	U3 small nucleolar RNA-associated protein 14 homolog C
Q5TAT6	CODA1	Collagen alpha-1(XIII) chain (COLXIIIA1)
Q5TAX3	TUT4	Terminal uridylyltransferase 4
Q5TB30	DEP1A	DEP domain-containing protein 1A
Q5TB80	CE162	Centrosomal protein of 162 kDa
Q5TBA9	FRY	Protein furry homolog
Q5TCH4	CP4AM	Cytochrome P450 4A22
Q5TCS8	KAD9	Adenylate kinase 9
Q5TCY1	TTBK1	Tau-tubulin kinase 1
Q5TCZ1	SPD2A	SH3 and PX domain-containing protein 2A
Q5TEZ5	CF163	Uncharacterized protein C6orf163
Q5TF21	MTCL3	Microtubule cross-linking factor 3
Q5TGY1	TMCO4	Transmembrane and coiled-coil domain-containing protein 4
Q5TGY3	AHDC1	Transcription factor Gibbin
Q5TH69	BIG3	Brefeldin A-inhibited guanine nucleotide-exchange protein 3
Q5THJ4	VP13D	Intermembrane lipid transfer protein VPS13D
Q5THK1	PR14L	Protein PRR14L
Q5THR3	EFCB6	EF-hand calcium-binding domain-containing protein 6
Q5TIA1	MEI1	Meiosis inhibitor protein 1
Q5TIE3	VW5B1	von Willebrand factor A domain-containing protein 5B1
Q5U623	MCAF2	Activating transcription factor 7-interacting protein 2
Q5VST6	AB17B	Alpha/beta hydrolase domain-containing protein 17B
Q5VST9	OBSCN	Obscurin
Q5VT06	CE350	Centrosome-associated protein 350
Q5VT25	MRCKA	Serine/threonine-protein kinase MRCK alpha
Q5VT40	FA78B	Protein FAM78B
Q5VT97	SYDE2	Rho GTPase-activating protein SYDE2
Q5VTB9	RN220	E3 ubiquitin-protein ligase RNF220
Q5VTE0	EF1A3	Putative elongation factor 1-alpha-like 3
Q5VTE6	ANGE2	Protein angel homolog 2
Q5VTH9	DNAI4	Dynein axonemal intermediate chain 4
Q5VTR2	BRE1A	E3 ubiquitin-protein ligase BRE1A
Q5VUA4	ZN318	Zinc finger protein 318
Q5VUJ9	DRC8	Dynein regulatory complex protein 8
Q5VUR7	A20A3	Putative ankyrin repeat domain-containing protein 20A3
Q5VV43	K0319	Dyslexia-associated protein KIAA0319
Q5VV67	PPRC1	PPARG related coactivator 1
Q5VVM6	CCD30	Coiled-coil domain-containing protein 30
Q5VVW2	GARL3	GTPase-activating Rap/Ran-GAP domain-like protein 3
Q5VW32	BROX	BRO1 domain-containing protein BROX
Q5VXH4	PRAM6	PRAME family member 6
Q5VYJ5	MALR1	MAM and LDL-receptor class A domain-containing protein 1
Q5VYM1	S31G1	Spermatogenesis-associated protein 31G1
Q5VZ46	K1614	Uncharacterized protein KIAA1614
Q5VZ66	JKIP3	Janus kinase and microtubule-interacting protein 3
Q5VZ89	DEN4C	DENN domain-containing protein 4C
Q5VZB9	DMRTA	Doublesex- and mab-3-related transcription factor A1
Q5VZK9	CARL1	Capping protein regulator and myosin 1 linker protein 1
Q5VZR2	NTM2G	NUT family member 2G
Q5W0Q7	USPL1	SUUbiquitin-specific peptidase-like protein 1
Q5XKL5	BTBD8	BTB/POZ domain-containing protein 8
Q5XPI4	RN123	E3 ubiquitin-protein ligase RNF123
Q5XUX0	FBX31	F-box only protein 31
Q5XX13	FBW10	F-box/WD repeat-containing protein 10
Q5XXA6	ANO1	Anoctamin-1
Q63HK3	ZKSC2	Zinc finger protein with KRAB and SCAN domains 2
Q63HK5	TSH3	Teashirt homolog 3
Q63HN8	RN213	E3 ubiquitin-protein ligase RNF213
Q63ZY6	NSN5C	Putative methyltransferase NSUN5C
Q641Q2	WAC2A	WASH complex subunit 2A
Q64ET8	FRG2	Protein FRG2
Q659C4	LAR1B	La-related protein 1B
Q66K14	TBC9B	TBC1 domain family member 9B
Q66K41	Z385C	Zinc finger protein 385C
Q66K74	MAP1S	Microtubule-associated protein 1S
Q674X7	KAZRN	Kazrin
Q68CJ6	SLIP	Nuclear GTPase SLIP-GC
Q68CP9	ARID2	AT-rich interactive domain-containing protein 2
Q68CQ4	UTP25	U3 small nucleolar RNA-associated protein 25 homolog
Q68CR7	LRC66	Leucine-rich repeat-containing protein 66
Q68CZ1	FTM	Protein fantom
Q68D06	SLN13	Schlafen family member 13
Q68D86	C102B	Coiled-coil domain-containing protein 102B
Q68DK2	ZFY26	Zinc finger FYVE domain-containing protein 26
Q68DK7	MSL1	Male-specific lethal 1 homolog
Q68DL7	CR063	Uncharacterized protein C18orf63
Q68DN1	S31H1	Spermatogenesis-associated protein 31H1
Q68DQ2	CRBG3	Very large A-kinase anchor protein
Q68DY1	ZN626	Zinc finger protein 626
Q68E01	INT3	Integrator complex subunit 3
Q68EA5	ZNF57	Zinc finger protein 57
Q68G74	LHX8	LIM/homeobox protein Lhx8
Q69YH5	CDCA2	Cell division cycle-associated protein 2
Q69YN4	VIR	Protein virilizer homolog
Q6A1A2	PDPK2	Putative 3-phosphoinositide-dependent protein kinase 2
Q6AHZ1	Z518A	Zinc finger protein 518A
Q6AI39	BICRL	Glioma tumor suppressor candidate region gene 1 protein-like
Q6AWC2	WWC2	WW domain-containing protein 2
Q6AZZ1	TRI68	E3 ubiquitin-protein ligase TRIM68
Q6B0I6	KDM4D	Lysine-specific demethylase 4D
Q6DHV5	C2D2B	Protein CC2D2B
Q6DJT9	PLAG1	Zinc finger protein PLAG1
Q6DN12	MCTP2	Multiple C2 and transmembrane domain-containing protein 2
Q6DN14	MCTP1	Multiple C2 and transmembrane domain-containing protein 1
Q6DT37	MRCKG	Serine/threonine-protein kinase MRCK gamma
Q6EMK4	VASN	Vasorin
Q6F5E8	CARL2	Capping protein, Arp2/3 and myosin-I linker protein 2
Q6FHJ7	SFRP4	Secreted frizzled-related protein 4
Q6GPH4	XAF1	XIAP-associated factor 1
Q6GYQ0	RGPA1	Ral GTPase-activating protein subunit alpha-1
Q6IC98	GRAM4	GRAM domain-containing protein 4
Q6ICG6	K0930	Uncharacterized protein KIAA0930
Q6IE81	JADE1	Protein Jade-1
Q6IEE7	T132E	Transmembrane protein 132E
Q6IEE8	SN12L	Schlafen family member 12-like
Q6IEG0	SNR48	U11/U12 small nuclear ribonucleoprotein 48 kDa protein
Q6IN85	P4R3A	Serine/threonine-protein phosphatase 4 regulatory subunit 3A
Q6IPM2	IQCE	IQ domain-containing protein E
Q6IQ23	PKHA7	Pleckstrin homology domain-containing family A member 7
Q6IQ55	TTBK2	Tau-tubulin kinase 2
Q6ISB3	GRHL2	Grainyhead-like protein 2 homolog
Q6KC79	NIPBL	Nipped-B-like protein
Q6KF10	GDF6	Growth/differentiation factor 6
Q6MZM0	HPHL1	Ferroxidase HEPHL1
Q6MZP7	LIN54	Protein lin-54 homolog
Q6N022	TEN4	Teneurin-4
Q6NSJ5	LRC8E	Volume-regulated anion channel subunit LRRC8E
Q6NSX1	CCD70	Coiled-coil domain-containing protein 70
Q6NT04	TIGD7	Tigger transposable element-derived protein 7
Q6NUI2	GPAT2	Glycerol-3-phosphate acyltransferase 2, mitochondrial
Q6NUP7	PP4R4	Serine/threonine-protein phosphatase 4 regulatory subunit 4
Q6NUQ1	RINT1	RAD50-interacting protein 1
Q6NX49	ZN544	Zinc finger protein 544
Q6NXN4	D19P1	Putative C-mannosyltransferase DPY19L2P1
Q6NYC8	PPR18	Phostensin
Q6P093	ADCL2	Arylacetamide deacetylase-like 2
Q6P0N0	M18BP	Mis18-binding protein 1
Q6P0Q8	MAST2	Microtubule-associated serine/threonine-protein kinase 2
Q6P158	DHX57	Putative ATP-dependent RNA helicase DHX57
Q6P179	ERAP2	Endoplasmic reticulum aminopeptidase 2
Q6P1L6	ZN343	Zinc finger protein 343
Q6P1M3	L2GL2	LLGL scribble cell polarity complex component 2
Q6P1M9	ARMX5	Armadillo repeat-containing X-linked protein 5
Q6P1S2	CC033	Protein C3orf33
Q6P1X5	TAF2	Transcription initiation factor TFIID subunit 2
Q6P280	ZN529	Zinc finger protein 529
Q6P2C8	MED27	Mediator of RNA polymerase II transcription subunit 27
Q6P2D8	XRRA1	X-ray radiation resistance-associated protein 1
Q6P2E9	EDC4	Enhancer of mRNA-decapping protein 4
Q6P2H3	CEP85	Centrosomal protein of 85 kDa
Q6P2Q9	PRP8	Pre-mRNA-processing-splicing factor 8
Q6P2S7	TTC41	Putative tetratricopeptide repeat protein 41
Q6P3R8	NEK5	Serine/threonine-protein kinase Nek5
Q6P3X3	TTC27	Tetratricopeptide repeat protein 27
Q6P4F1	FUT10	Alpha-(1,3)-fucosyltransferase 10
Q6P4R8	NFRKB	Nuclear factor related to kappa-B-binding protein
Q6P5W5	S39A4	Solute carrier family 39 member 4)
Q6P9F7	LRC8B	Volume-regulated anion channel subunit LRRC8B
Q6P9G9	ZN449	Zinc finger protein 449
Q6PCB5	RSBNL	Lysine-specific demethylase RSBN1L
Q6PEZ8	PONL1	Podocan-like protein 1
Q6PF18	MORN3	MORN repeat-containing protein 3
Q6PI26	SHQ1	Protein SHQ1 homolog
Q6PI77	GASP3	G protein-coupled receptor associated sorting protein 3
Q6PID8	KLD10	Kelch domain-containing protein 10
Q6PIF2	SYCE2	Synaptonemal complex central element protein 2
Q6PIF6	MYO7B	Unconventional myosin-VIIb
Q6PIU1	KCNV1	Potassium voltage-gated channel subfamily V member 1
Q6PIV2	FOXR1	Forkhead box protein R1
Q6PIW4	FIGL1	Fidgetin-like protein 1
Q6PIY5	ARMD1	Armadillo-like helical domain containing protein 1
Q6PJ69	TRI65	E3 ubiquitin-protein ligase TRIM65
Q6PJG2	MDEAS	Mitotic deacetylase-associated SANT domain protein
Q6PJP8	DCR1A	DNA cross-link repair 1A protein
Q6PL18	ATAD2	ATPase family AAA domain-containing protein 2
Q6PUV4	CPLX2	Complexin-2
Q6Q0C0	TRAF7	E3 ubiquitin-protein ligase TRAF7
Q6Q759	SPG17	Sperm-associated antigen 17
Q6RFH5	WDR74	WD repeat-containing protein 74
Q6RI45	BRWD3	Bromodomain and WD repeat-containing protein 3
Q6S5L8	SHC4	SHC-transforming protein 4
Q6STE5	SMRD3	60 kDa BRG-1/Brm-associated factor subunit C
Q6T4P5	PLPR3	Phospholipid phosphatase-related protein type 3
Q6T4R5	NHS	Actin remodeling regulator NHS
Q6TDP4	KLH17	Kelch-like protein 17
Q6TDU7	DNAI7	Dynein axonemal intermediate chain 7
Q6TFL3	CC171	Coiled-coil domain-containing protein 171
Q6UB35	C1TM	Monofunctional C1-tetrahydrofolate synthase, mitochondrial
Q6UB98	ANR12	Ankyrin repeat domain-containing protein 12
Q6UB99	ANR11	Ankyrin repeat domain-containing protein 11
Q6UVJ0	SAS6	Spindle assembly abnormal protein 6 homolog
Q6UVM3	KCNT2	Potassium channel subfamily T member 2
Q6UVY6	MOXD1	DBH-like monooxygenase protein 1
Q6UWB1	I27RA	Interleukin-27 receptor subunit alpha
Q6UWP8	SBSN	Suprabasin
Q6UWU2	GLB1L	Beta-galactosidase-1-like protein
Q6UWY0	ARSK	Arylsulfatase K
Q6UXH9	PAMR1	Inactive serine protease PAMR1
Q6UXM1	LRIG3	Leucine-rich repeats and immunoglobulin-like domains protein 3
Q6UXY1	BI2L2	BAI1-associated protein 2-like protein 2
Q6UXZ3	CLM5	CMRF35-like molecule 5
Q6UY01	LRC31	Leucine-rich repeat-containing protein 31
Q6V0I7	FAT4	Protocadherin Fat 4
Q6V1P9	PCD23	Protocadherin-23
Q6VAB6	KSR2	Kinase suppressor of Ras 2
Q6VMQ6	MCAF1	Activating transcription factor 7-interacting protein 1
Q6VY07	PACS1	Phosphofurin acidic cluster sorting protein 1
Q6W2J9	BCOR	BCL-6 corepressor (BCoR)
Q6WRI0	IGS10	Immunoglobulin superfamily member 10
Q6WRX3	ZY11A	Protein zyg-11 homolog A
Q6XQN6	PNCB	Nicotinate phosphoribosyltransferase
Q6XYQ8	SYT10	Synaptotagmin-10
Q6XZF7	DNMBP	Dynamin-binding protein
Q6Y288	B3GLT	Beta-1,3-glucosyltransferase
Q6Y2X3	DJC14	DnaJ homolog subfamily C member 14
Q6Y7W6	GGYF2	GRB10-interacting GYF protein 2
Q6YN16	HSDL2	Hydroxysteroid dehydrogenase-like protein 2
Q6ZMC9	SIG15	Sialic acid-binding Ig-like lectin 15
Q6ZMN7	PZRN4	PDZ domain-containing RING finger protein 4
Q6ZMP0	THSD4	Thrombospondin type-1 domain-containing protein 4
Q6ZMR5	TM11A	Transmembrane protease serine 11A
Q6ZMS4	ZN852	Zinc finger protein 852
Q6ZMS7	ZN783	Zinc finger protein 783
Q6ZMT9	DTHD1	Death domain-containing protein 1
Q6ZMW2	ZN782	Zinc finger protein 782
Q6ZMW3	EMAL6	Echinoderm microtubule-associated protein-like 6
Q6ZMZ3	SYNE3	Nesprin-3
Q6ZN08	ZNF66	Putative zinc finger protein 66
Q6ZN17	LN28B	Protein lin-28 homolog B
Q6ZN28	MACC1	Metastasis-associated in colon cancer protein 1
Q6ZN57	ZFP2	Zinc finger protein ZFP2
Q6ZN66	GBP6	Guanylate-binding protein 6
Q6ZN84	CCD81	Coiled-coil domain-containing protein 81
Q6ZNB6	NFXL1	NF-X1-type zinc finger protein NFXL1
Q6ZNE9	RUFY4	RUN and FYVE domain-containing protein 4
Q6ZNH5	ZN497	Zinc finger protein 497
Q6ZNL6	FGD5	FYVE, RhoGEF and PH domain-containing protein 5
Q6ZP01	RBM44	RNA-binding protein 44
Q6ZP65	BICL1	BICD family-like cargo adapter 1
Q6ZP82	CC141	Coiled-coil domain-containing protein 141
Q6ZQQ6	WDR87	WD repeat-containing protein 87
Q6ZR08	DYH12	Dynein axonemal heavy chain 12
Q6ZRF8	RN207	RING finger protein 207
Q6ZRH7	CTSRG	Cation channel sperm-associated auxiliary subunit gamma
Q6ZRI0	OTOG	Otogelin
Q6ZRI6	CO039	Uncharacterized protein C15orf39
Q6ZRK6	CCD73	Coiled-coil domain-containing protein 73
Q6ZRN7	YP029	Putative uncharacterized protein FLJ46214
Q6ZRQ5	MMS22	Protein MMS22-like
Q6ZRR7	LRRC9	Leucine-rich repeat-containing protein 9
Q6ZRS2	SRCAP	Helicase SRCAP
Q6ZS10	CL17A	C-type lectin domain family 17, member A
Q6ZS27	ZN662	Zinc finger protein 662
Q6ZS81	WDFY4	WD repeat- and FYVE domain-containing protein 4
Q6ZS82	R9BP	Regulator of G-protein signaling 9-binding protein
Q6ZSG1	ARK2C	E3 ubiquitin-protein ligase ARK2C
Q6ZSI9	CAN12	Calpain-12
Q6ZST4	LCNL1	Lipocalin-like 1 protein
Q6ZT98	TTLL7	Tubulin polyglutamylase TTLL7
Q6ZTA4	TRI67	Tripartite motif-containing protein 67
Q6ZTN6	AN13D	Ankyrin repeat domain-containing protein 13D
Q6ZTR5	CFA47	Cilia- and flagella-associated protein 47
Q6ZU52	K0408	Uncharacterized protein KIAA0408
Q6ZU64	CFA65	Cilia- and flagella-associated protein 65
Q6ZU67	BEND4	BEN domain-containing protein 4
Q6ZU80	CE128	Centrosomal protein of 128 kDa
Q6ZUA9	MROH5	Maestro heat-like repeat family member 5
Q6ZUB1	S31E1	Spermatogenesis-associated protein 31E1
Q6ZUJ8	BCAP	Phosphoinositide 3-kinase adapter protein 1
Q6ZUM4	RHG27	Rho GTPase-activating protein 27
Q6ZUT9	DEN5B	DENN domain-containing protein 5B
Q6ZV60	YL023	Putative uncharacterized protein encoded by LINC00173
Q6ZV73	FGD6	FYVE, RhoGEF and PH domain-containing protein 6
Q6ZVL6	K154L	UPF0606 protein KIAA1549L
Q6ZVW7	I17EL	Interleukin-17 receptor E-like protein
Q6ZVZ8	ASB18	Ankyrin repeat and SOCS box protein 18
Q6ZW13	CP086	Uncharacterized protein C16orf86
Q6ZW76	ANKS3	Ankyrin repeat and SAM domain-containing protein 3
Q6ZWT7	MBOA2	Lysophospholipid acyltransferase 2
Q70CQ1	UBP49	Ubiquitin carboxyl-terminal hydrolase 49
Q70CQ2	UBP34	Ubiquitin carboxyl-terminal hydrolase 34
Q70CQ3	UBP30	Ubiquitin carboxyl-terminal hydrolase 30
Q70CQ4	UBP31	Ubiquitin carboxyl-terminal hydrolase 31
Q70EK8	UBP53	Inactive ubiquitin carboxyl-terminal hydrolase 53
Q70EK9	UBP51	Ubiquitin carboxyl-terminal hydrolase 51
Q70EL1	UBP54	Inactive ubiquitin carboxyl-terminal hydrolase 54
Q719I0	AHSA2	Putative activator of 90 kDa heat shock protein ATPase homolog 2
Q75N90	FBN3	Fibrillin-3
Q75QN2	INT8	Integrator complex subunit 8
Q75V66	ANO5	Anoctamin-5
Q76FK4	NOL8	Nucleolar protein 8
Q76G19	PDZD4	PDZ domain-containing protein 4
Q76KP1	B4GN4	Beta-1,4-N-acetylgalactosaminyltransferase IV
Q76KX8	ZN534	Zinc finger protein 534
Q76L83	ASXL2	Putative Polycomb group protein ASXL2
Q76MJ5	ERN2	Endoplasmic reticulum-to-nucleus signaling 2
Q76N89	HECW1	E3 ubiquitin-protein ligase HECW1
Q76NI1	KNDC1	Kinase non-catalytic C-lobe domain-containing protein 1
Q7KZ85	SPT6H	Transcription elongation factor SPT6
Q7L014	DDX46	Probable ATP-dependent RNA helicase DDX46
Q7L1T6	NB5R4	Cytochrome b5 reductase 4
Q7L2J0	MEPCE	7SK snRNA methylphosphate capping enzyme
Q7L2R6	ZN765	Zinc finger protein 765
Q7L4I2	RSRC2	Arginine/serine-rich coiled-coil protein 2
Q7L5L3	GDPD3	Lysophospholipase D GDPD3
Q7L5Y1	ENOF1	Mitochondrial enolase superfamily member 1
Q7L775	EPMIP	EPM2A-interacting protein 1
Q7L7X3	TAOK1	Serine/threonine-protein kinase TAO1
Q7LBC6	KDM3B	Lysine-specific demethylase 3B
Q7LFX5	CHSTF	Carbohydrate sulfotransferase 15
Q7RTP6	MICA3	Molecule interacting with CasL protein 3
Q7RTY1	MOT9	Monocarboxylate transporter 9
Q7Z2K6	ERMP1	Endoplasmic reticulum metallopeptidase 1
Q7Z2K8	GRIN1	G protein-regulated inducer of neurite outgrowth 1
Q7Z2Q7	LRR70	Leucine-rich repeat-containing protein 70
Q7Z2W4	ZCCHV	Zinc finger CCCH-type antiviral protein 1
Q7Z2Y5	NRK	Nik-related protein kinase
Q7Z2Z1	TICRR	Treslin
Q7Z304	MAMC2	MAM domain-containing protein 2
Q7Z340	ZN551	Zinc finger protein 551
Q7Z3C6	ATG9A	Autophagy-related protein 9A
Q7Z3E2	CC186	Coiled-coil domain-containing protein 186
Q7Z3E5	ARMC9	LisH domain-containing protein ARMC9
Q7Z3F1	LYCHS	Lysosomal cholesterol signaling protein
Q7Z3G6	PRIC2	Prickle-like protein 2
Q7Z3I7	ZN572	Zinc finger protein 572
Q7Z3K3	POGZ	Pogo transposable element with ZNF domain
Q7Z3U7	MON2	Protein MON2 homolog
Q7Z3V4	UBE3B	Ubiquitin-protein ligase E3B
Q7Z3Y9	K1C26	Keratin, type I cytoskeletal 26
Q7Z3Z3	PIWL3	Piwi-like protein 3
Q7Z401	MYCPP	C-myc promoter-binding protein
Q7Z403	TMC6	Transmembrane channel-like protein 6
Q7Z406	MYH14	Myosin-14
Q7Z407	CSMD3	CUB and sushi domain-containing protein 3
Q7Z408	CSMD2	CUB and sushi domain-containing protein 2
Q7Z4L5	TT21B	Tetratricopeptide repeat protein 21B
Q7Z4N2	TRPM1	Transient receptor potential cation channel subfamily M member 1
Q7Z4S6	KI21A	Kinesin-like protein KIF21A
Q7Z4S9	SH2D6	SH2 domain-containing protein 6
Q7Z569	BRAP	BRCA1-associated protein
[truncated: 1,639 more rows]

## Sheet: Supplementary Table2
Supplementary Table 2 Protein expression levels and list of differentially expressed
		proteins between deciduous and permanent dental pulp tissue
UniprotKB ID	Entry	Protein Name	Fold
	Name		Change
Q13352	CENPR	Centromere protein R	8.1389
Q9BQE4	SELS	Selenoprotein S	7.9606
H7C350	CC188	Coiled-coil domain-containing protein 188	7.8228
Q9H714	PACER	Protein associated with UVRAG as autophagy enhancer	7.8104
Q8NCU1	CC197	Coiled-coil domain-containing protein 197	7.6599
A0A1W2PQ73	ERFL	ETS domain-containing transcription factor ERF-like	7.213
Q96BY2	MOAP1	Modulator of apoptosis 1	7.0602
Q8NFU5	IPMK	Inositol polyphosphate multikinase	6.8059
P84243	H33	Histone H3.3	6.2283
Q11130	FUT7	Alpha-(1,3)-fucosyltransferase 7	6.047
O00635	TRI38	E3 ubiquitin-protein ligase TRIM38	6.0391
Q99613	EIF3C	Eukaryotic translation initiation factor 3 subunit C	5.9191
P78415	IRX3	Iroquois-class homeodomain protein IRX-3	5.7696
Q6XYQ8	SYT10	Synaptotagmin-10	5.6854
Q8WV28	BLNK	B-cell linker protein	5.6817
Q9NYG8	KCNK4	Potassium channel subfamily K member 4	5.5007
Q96NX9	DACH2	Dachshund homolog 2	5.4467
Q6IQ23	PKHA7	Pleckstrin homology domain-containing family A member 7	5.4124
Q5VST6	AB17B	Alpha/beta hydrolase domain-containing protein 17B	5.3842
Q9H0M5	ZN700	Zinc finger protein 700	5.3765
P08590	MYL3	Myosin light chain 3	5.2629
Q8IWL3	HSC20	Iron-sulfur cluster co-chaperone protein HscB	5.2577
Q8WYR1	PI3R5	Phosphoinositide 3-kinase regulatory subunit 5	5.2515
Q8N1E2	LYG1	Lysozyme g-like protein 1	5.2307
Q7Z5L7	PODN	Podocan	5.1966
Q8N4F7	RN175	RING finger protein 175	5.1707
P0C7P0	CISD3	CDGSH iron-sulfur domain-containing protein 3	5.1258
Q9P218	COKA1	Collagen alpha-1(XX) chain	5.107
P11161	EGR2	E3 SUMO-protein ligase EGR2	5.0962
Q9Y2G2	CARD8	Caspase recruitment domain-containing protein 8	5.0928
Q9UDX3	S14L4	SEC14-like protein 4	5.0107
Q96CS2	HAUS1	HAUS augmin-like complex subunit 1	5.0027
P19012	K1C15	Keratin, type I cytoskeletal 15	4.9909
P22557	HEM0	5-aminolevulinate synthase	4.9288
Q9NPH6	OBP2B	Odorant-binding protein 2b	4.9097
Q9P2N6	KANL3	KAT8 regulatory NSL complex subunit 3	4.8608
Q8N2Y8	RUSC2	AP-4 complex accessory subunit RUSC2	4.8334
P25025	CXCR2	C-X-C chemokine receptor type 2	4.7712
P49638	TTPA	Alpha-tocopherol transfer protein	4.7694
P01584	IL1B	Interleukin-1 beta	4.7686
O14867	BACH1	Transcription regulator protein BACH1	4.7278
Q12766	HMGX3	HMG domain-containing protein 3	4.6755
P53999	TCP4	Activated RNA polymerase II transcriptional coactivator p15	4.6556
P21283	VATC1	V-type proton ATPase subunit C 1	4.6168
Q9Y394	DHRS7	Dehydrogenase/reductase SDR family member 7	4.5985
Q5VT40	FA78B	Protein FAM78B	4.5612
Q15063	POSTN	Periostin	4.5446
Q5GLZ8	HERC4	Probable E3 ubiquitin-protein ligase HERC4	4.5052
Q9P1Q0	VPS54	Vacuolar protein sorting-associated protein 54	4.5013
P36873	PP1G	Serine/threonine-protein phosphatase PP1-gamma catalytic subunit	4.4902
Q8N3Z3	GTPB8	GTP-binding protein 8	4.4704
Q9NW15	ANO10	Anoctamin-10 (Transmembrane protein 16K)	4.4443
Q08397	LOXL1	Lysyl oxidase homolog 1	4.4208
Q5VUJ9	DRC8	Dynein regulatory complex protein 8	4.4114
Q8N1K5	THMS1	Thymocyte-expressed molecule involved in selection	4.4046
Q8J025	APCD1	Protein APCDD1	4.3892
Q01968	OCRL	Inositol polyphosphate 5-phosphatase OCRL	4.3827
Q08357	S20A2	Sodium-dependent phosphate transporter 2	4.3621
P20591	MX1	Interferon-induced GTP-binding protein Mx1	4.3269
O43300	LRRT2	Leucine-rich repeat transmembrane neuronal protein 2	4.3181
Q96QV1	HHIP	Hedgehog-interacting protein	4.3096
Q6VMQ6	MCAF1	Activating transcription factor 7-interacting protein 1	4.2913
Q8IXS0	F217A	Protein FAM217A	4.2785
Q8WVP5	TP8L1	Tumor necrosis factor alpha-induced protein 8-like protein 1	4.267
P46777	RL5	Large ribosomal subunit protein uL18	4.2604
Q96MT3	PRIC1	Prickle-like protein 1	4.2509
Q9UI12	VATH	V-type proton ATPase subunit H	4.2216
O43306	ADCY6	Adenylate cyclase type 6	4.2095
Q969V4	TEKT1	Tektin-1	4.1661
P35232	PHB1	Prohibitin 1	4.1352
Q9UJA5	TRM6	tRNA	4.1225
Q8TE57	ATS16	A disintegrin & metalloproteinase with thrombospondin motifs 16	4.0882
Q9P2K9	DISP3	Protein dispatched homolog 3	4.0765
Q96JE9	MAP6	Microtubule-associated protein 6	4.0485
P04040	CATA	Catalase	4.0449
F5H094	SO1BT	SLCO1B3-SLCO1B7 readthrough transcript protein	4.0179
Q92536	YLAT2	Y+L amino acid transporter 2	3.9759
Q9H6U6	BCAS3	BCAS3 microtubule associated cell migration factor	3.972
Q8IYJ0	PIANP	PILR alpha-associated neural protein	3.9718
Q01995	TAGL	Transgelin	3.9693
P46695	IEX1	Radiation-inducible immediate-early gene IEX-1	3.9601
Q9H0H5	RGAP1	Rac GTPase-activating protein 1	3.9576
A0A0J9YWL9	TX13C	Putative testis-expressed protein 13C	3.9481
Q9UK59	DBR1	Lariat debranching enzyme	3.9368
Q6ZS10	CL17A	C-type lectin domain family 17, member A	3.8876
Q9NRC6	SPTN5	Spectrin beta chain, non-erythrocytic 5	3.887
Q9NXT0	ZN586	Zinc finger protein 586	3.8739
P40222	TXLNA	Alpha-taxilin	3.8615
Q15109	RAGE	Advanced glycosylation end product-specific receptor	3.8542
P58417	NXPH1	Neurexophilin-1	3.8137
Q9Y5F3	PCDB1	Protocadherin beta-1 (PCDH-beta-1)	3.7705
A0A1B0GVN3	CB092	Uncharacterized protein C2orf92	3.7675
O60870	KIN17	DNA/RNA-binding protein KIN17	3.7597
Q562R1	ACTBL	Beta-actin-like protein 2	3.7566
P09496	CLCA	Clathrin light chain A	3.746
Q6ZW13	CP086	Uncharacterized protein C16orf86	3.7436
P50336	PPOX	Protoporphyrinogen oxidase	3.7159
P02538	K2C6A	Keratin, type II cytoskeletal 6A	3.7146
Q96BQ1	FAM3D	Protein FAM3D	3.714
O43586	PPIP1	Proline-serine-threonine phosphatase-interacting protein 1	3.7109
Q15814	TBCC	Tubulin-specific chaperone C	3.7075
Q9UGN4	CLM8	CMRF35-like molecule 8	3.6761
P48029	SC6A8	Sodium- and chloride-dependent creatine transporter 1	3.6709
A0A075B6I0	LV861	Immunoglobulin lambda variable 8-61	3.6539
Q96SF2	TCPQM	T-complex protein 1 subunit theta-like 2	3.6442
Q9NWS1	PARI	PCNA-interacting partner	3.6043
P49619	DGKG	Diacylglycerol kinase gamma	3.604
P49902	5NTC	Cytosolic purine 5'-nucleotidase	3.59
Q8WZA1	PMGT1	Protein O-Mannose Beta-1,2-N-Acetylglucosaminyltransferase	3.5898
O95672	ECEL1	Endothelin-converting enzyme-like 1	3.5765
Q9UN86	G3BP2	Ras GTPase-activating protein-binding protein 2	3.573
P23381	SYWC	Tryptophan--tRNA ligase	3.5601
Q96GX5	GWL	Serine/threonine-protein kinase greatwall	3.5596
Q6P093	ADCL2	Arylacetamide deacetylase-like 2	3.5532
P35247	SFTPD	Pulmonary surfactant-associated protein D	3.5476
Q9ULW8	PADI3	Protein-arginine deiminase type-3	3.5386
A6NFQ7	DPRX	Divergent paired-related homeobox	3.535
Q13255	GRM1	Metabotropic glutamate receptor 1	3.5279
Q9NVN3	RIC8B	Synembryn-B	3.5179
P15918	RAG1	V(D)J recombination-activating protein 1	3.4851
Q8NEV8	EXPH5	Exophilin-5	3.4745
Q9NX52	RHBL2	Rhomboid-related protein 2	3.4737
Q6ZMP0	THSD4	Thrombospondin type-1 domain-containing protein 4	3.4734
O15353	FOXN1	Forkhead box protein N1	3.4703
Q99500	S1PR3	Sphingosine 1-phosphate receptor 3	3.4665
Q9BXW4	MLP3C	Microtubule-associated proteins 1A/1B light chain 3C	3.4645
Q7Z7K2	ZN467	Zinc finger protein 467	3.4607
Q9Y226	S22AD	Solute carrier family 22 member 13	3.4348
Q5U623	MCAF2	Activating transcription factor 7-interacting protein 2	3.4335
O95447	LCA5L	Lebercilin-like protein	3.4257
Q9HAR2	AGRL3	Adhesion G protein-coupled receptor L3	3.4206
Q8N302	AGGF1	Angiogenic factor with G patch and FHA domains 1	3.4181
Q9NWM8	FKB14	Peptidyl-prolyl cis-trans isomerase FKBP14	3.4173
Q9UK05	GDF2	Growth/differentiation factor 2	3.4119
Q9NRD5	PICK1	PRKCA-binding protein	3.4101
Q5VW32	BROX	BRO1 domain-containing protein BROX	3.4033
Q9Y3C8	UFC1	Ubiquitin-fold modifier-conjugating enzyme 1	3.4009
Q4G0M1	ERFE	Erythroferrone	3.3997
Q8NB91	FANCB	Fanconi anemia group B protein	3.3943
Q8TE99	PXYP1	2-phosphoxylose phosphatase 1	3.3748
O43683	BUB1	Mitotic checkpoint serine/threonine-protein kinase BUB1	3.3722
O43592	XPOT	Exportin-T	3.3619
P01011	AACT	Alpha-1-antichymotrypsin	3.3563
O00116	ADAS	Alkyldihydroxyacetonephosphate synthase, peroxisomal	3.3521
P11226	MBL2	Mannose-binding protein C	3.3519
Q5TB80	CE162	Centrosomal protein of 162 kDa	3.3389
O14786	NRP1	Neuropilin-1	3.3243
P48200	IREB2	Iron-responsive element-binding protein 2	3.3071
O95841	ANGL1	Angiopoietin-related protein 1	3.304
O95573	ACSL3	Fatty acid CoA ligase Acsl3	3.2884
Q9Y6K9	NEMO	NF-kappa-B essential modulator	3.2869
O43283	M3K13	Mitogen-activated protein kinase kinase kinase 13	3.2789
Q9UKF2	ADA30	Disintegrin and metalloproteinase domain-containing protein 30	3.2743
P36894	BMR1A	Bone morphogenetic protein receptor type-1A	3.2717
Q8TAQ2	SMRC2	SWI/SNF complex subunit SMARCC2	3.266
Q86UP2	KTN1	Kinectin	3.2531
Q9UHX3	AGRE2	Adhesion G protein-coupled receptor E2	3.2504
O15232	MATN3	Matrilin-3	3.2396
Q99814	EPAS1	Endothelial PAS domain-containing protein 1	3.2296
P01730	CD4	T-cell surface glycoprotein CD4	3.2295
O94854	K0754	Microtubule-actin cross-linking factor 1	3.2136
Q9BXJ7	AMNLS	Protein amnionless	3.2136
Q9BXT2	CCG6	Voltage-dependent calcium channel gamma-6 subunit	3.2058
P46093	GPR4	G-protein coupled receptor 4	3.1999
Q8IVT2	MISP	Mitotic interactor and substrate of PLK1	3.1945
P21549	AGT1	Alanine--glyoxylate aminotransferase	3.1936
Q96M11	HYLS1	Centriolar and ciliogenesis-associated protein HYLS1	3.1927
Q9H2U9	ADAM7	Disintegrin and metalloproteinase domain-containing protein 7	3.1751
Q9UBT3	DKK4	Dickkopf-related protein 4	3.1732
P60604	UB2G2	Ubiquitin-conjugating enzyme E2 G2	3.1723
O15303	GRM6	Metabotropic glutamate receptor 6	3.1661
Q96C92	ENTR1	Endosome-associated-trafficking regulator 1	3.1654
P61513	RL37A	Large ribosomal subunit protein eL43	3.1648
P01033	TIMP1	Metalloproteinase inhibitor 1	3.1633
P15248	IL9	Interleukin-9	3.1541
Q16827	PTPRO	Receptor-type tyrosine-protein phosphatase O	3.1243
Q2KHR3	QSER1	Glutamine and serine-rich protein 1	3.1173
Q1AE95	T183B	Putative transmembrane protein 183BP	3.1135
Q9NR99	MXRA5	Matrix-remodeling-associated protein 5	3.1048
Q5T7M9	DIK1A	Divergent protein kinase domain 1A	3.1041
P06734	FCER2	Low affinity immunoglobulin epsilon Fc receptor	3.1006
Q6ZMS7	ZN783	Zinc finger protein 783	3.1005
Q9BZP6	CHIA	Acidic mammalian chitinase	3.0893
Q8N1G0	ZN687	Zinc finger protein 687	3.0799
P08922	ROS1	Proto-oncogene tyrosine-protein kinase ROS	3.0703
Q9NZN9	AIPL1	Aryl-hydrocarbon-interacting protein-like 1	3.0685
A8MWX3	WASH4	Putative WAS protein family homolog 4	3.0684
Q8N8R7	AL14E	ARL14 effector protein	3.0649
Q8N9Z0	ZN610	Zinc finger protein 610	3.0602
Q5H8C1	FREM1	FRAS1-related extracellular matrix protein 1	3.058
Q9UJM8	HAOX1	2-Hydroxyacid oxidase 1	3.057
Q9BX97	PLVAP	Plasmalemma vesicle-associated protein	3.0356
Q9UK28	TM59L	Transmembrane protein 59-like	3.0335
Q5JR59	MTUS2	Microtubule-associated tumor suppressor candidate 2	3.0314
Q07343	PDE4B	3',5'-cyclic-AMP phosphodiesterase 4B	3.031
Q8WWB3	DYDC1	DPY30 domain-containing protein 1	3.0309
Q9UJQ7	SCP2D	SCP2 sterol-binding domain-containing protein 1	3.0281
P05121	PAI1	Plasminogen activator inhibitor 1	3.023
Q6PI26	SHQ1	Protein SHQ1 homolog	3.0173
P16402	H13	Histone H1.3	3.0148
Q6UXY1	BI2L2	BAI1-associated protein 2-like protein 2	3.0096
O95747	OXSR1	Serine/threonine-protein kinase OSR1	2.9954
Q9NZP8	C1RL	Complement C1r subcomponent-like protein	2.9864
P10075	GLI4	Zinc finger protein GLI4	2.9797
Q8N357	S35F6	Solute carrier family 35 member F6	2.9727
Q9UQE7	SMC3	Structural maintenance of chromosomes protein 3	2.9687
Q86X29	LSR	Lipolysis-stimulated lipoprotein receptor	2.9663
Q6T4R5	NHS	Actin remodeling regulator NHS	2.9627
Q9Y519	T184B	Transmembrane protein 184B	2.9619
P20849	CO9A1	Collagen alpha-1(IX) chain	2.9554
Q2TAZ0	ATG2A	Autophagy-related protein 2 homolog A	2.9513
P08582	TRFM	Melanotransferrin	2.9398
O60603	TLR2	Toll-like receptor 2	2.9363
P02008	HBAZ	Hemoglobin subunit zeta	2.9278
Q63ZY6	NSN5C	Putative methyltransferase NSUN5C	2.9235
P15104	GLNA	Glutamine synthetase	2.9183
Q96MM6	HS12B	Heat shock 70 kDa protein 12B	2.9152
Q9NSJ1	Z355P	Putative zinc finger protein 355P	2.9133
Q16739	CEGT	Ceramide glucosyltransferase	2.9041
Q96NG8	ZN582	Zinc finger protein 582	2.8976
Q8NFA0	UBP32	Ubiquitin carboxyl-terminal hydrolase 32	2.8904
Q9C004	SPY4	Protein sprouty homolog 4	2.8882
Q96QK1	VPS35	Vacuolar protein sorting-associated protein 35	2.883
Q96PN6	ADCYA	Adenylate cyclase type 10	2.8808
Q53H54	TYW2	tRNA wybutosine-synthesizing protein 2 homolog	2.8731
Q00577	PURA	Transcriptional activator protein Pur-alpha	2.8713
Q9ULD9	ZN608	Zinc finger protein 608	2.8556
Q8WXG1	RSAD2	S-adenosylmethionine-dependent nucleotide dehydratase RSAD2	2.8519
Q9H0A9	SPC1L	Speriolin-like protein	2.8436
Q9H175	CSRN2	Cysteine/serine-rich nuclear protein 2	2.8395
Q8WV16	DCAF4	DDB1- and CUL4-associated factor 4	2.8368
Q9BXM0	PRAX	Periaxin	2.8343
O95340	PAPS2	Bifunctional 3'-phosphoadenosine 5'-phosphosulfate synthase 2	2.8325
P41002	CCNF	Cyclin-F	2.8293
Q8TDF6	GRP4	RAS guanyl-releasing protein 4	2.8282
Q9H8U3	ZFAN3	AN1-type zinc finger protein 3	2.8276
O60673	REV3L	DNA polymerase zeta catalytic subunit	2.8261
Q8WVM7	STAG1	Cohesin subunit SA-1	2.8226
P40261	NNMT	Nicotinamide N-methyltransferase	2.8208
Q7Z3C6	ATG9A	Autophagy-related protein 9A	2.8166
Q99965	ADAM2	Disintegrin and metalloproteinase domain-containing protein 2	2.8162
Q9BY77	PDIP3	Polymerase delta-interacting protein 3	2.8115
Q9H147	TDIF1	Deoxynucleotidyltransferase terminal-interacting protein 1	2.8101
P49711	CTCF	Transcriptional repressor CTCF	2.8075
Q8IXQ3	CI040	Uncharacterized protein C9orf40	2.8072
Q8N307	MUC20	Mucin-20	2.8028
Q6KF10	GDF6	Growth/differentiation factor 6	2.7932
Q96MG2	JSPR1	Junctional sarcoplasmic reticulum protein 1	2.7924
Q5SSJ5	HP1B3	Heterochromatin protein 1-binding protein 3	2.7921
O60879	DIAP2	Protein diaphanous homolog 2	2.787
A6NCM1	IQCAL	IQ and AAA domain-containing protein 1-like	2.7841
P0CL83	ST3L1	Putative STAG3-like protein 1	2.7823
Q01813	PFKAP	ATP-dependent 6-phosphofructokinase, platelet type	2.7807
O14829	PPE1	Serine/threonine-protein phosphatase with EF-hands 1	2.7797
Q495X7	TRI60	Tripartite motif-containing protein 60	2.7744
Q9UN73	PCDA6	Protocadherin alpha-6	2.7686
P29120	NEC1	Neuroendocrine convertase 1	2.7659
Q6IEE7	T132E	Transmembrane protein 132E	2.7485
P15309	PPAP	Prostatic acid phosphatase	2.7471
Q6AWC2	WWC2	WW domain-containing protein 2	2.7356
A6NHL2	TBAL3	Tubulin alpha chain-like 3	2.7343
O15031	PLXB2	Plexin-B2	2.7284
Q6ZRH7	CTSRG	Cation channel sperm-associated auxiliary subunit gamma	2.7225
P09238	MMP10	Stromelysin-2	2.7192
Q9BZC7	ABCA2	ATP-binding cassette sub-family A member 2	2.7099
Q6P2D8	XRRA1	X-ray radiation resistance-associated protein 1	2.7087
A6NDV4	TMM8B	Transmembrane protein 8B	2.7034
Q15696	U2AFM	U2AF35-related protein	2.7017
Q9Y3B1	PLD3B	PRELI domain containing protein 3B	2.7001
Q96KW2	P12L2	POM121-like protein 2	2.6979
Q8IV50	LYSM2	LysM & putative peptidoglycan-binding domain-containing protein 2	2.6979
P09601	HMOX1	Heme oxygenase 1	2.6966
Q8NGE1	OR6C4	Olfactory receptor 6C4	2.6966
Q8IYR6	TEFF1	Tomoregulin-1	2.6922
P57071	PRD15	PR domain zinc finger protein 15	2.6916
Q9P1V8	SAM15	Sterile alpha motif domain-containing protein 15	2.6904
Q86UN6	AKA28	A-kinase anchor protein 14	2.6902
Q9H082	RB33B	Ras-related protein Rab-33B	2.6893
Q86TL2	STIMA	Store-operated calcium entry regulator STIMATE	2.6893
Q8IUW5	RELL1	RELT-like protein 1	2.6893
Q86V25	VASH2	Tubulinyl-Tyr carboxypeptidase 2	2.6892
Q9P0L0	VAPA	Vesicle-associated membrane protein-associated protein A	2.6888
Q8WZ33	MAFIP	MaFF-interacting protein	2.6853
Q9Y5E8	PCDBF	Protocadherin beta-15 (PCDH-beta-15)	2.6853
A8K830	OCAT2	POU class 2 homeobox associating factor 3	2.6853
P22891	PROZ	Vitamin K-dependent protein Z	2.6802
Q8IXS2	DRC2	Dynein regulatory complex subunit 2	2.6788
Q15022	SUZ12	Polycomb protein SUZ12	2.6771
Q02750	MAP2K1	Dual specificity mitogen-activated protein kinase kinase 1	2.674
Q8NG77	O2T12	Olfactory receptor 2T12	2.6722
Q92917	GPKOW	G-patch domain and KOW motifs-containing protein	2.669
O14626	GP171	G-protein coupled receptor 171	2.666
O00487	PSDE	26S proteasome non-ATPase regulatory subunit 14	2.6657
P35243	RECO	Recoverin	2.6648
A6NK02	TRI75	Tripartite motif-containing protein 75	2.6648
P54803	GALC	Galactocerebrosidase	2.663
Q504Y3	ZCPW2	Zinc finger CW-type PWWP domain protein 2	2.6609
Q6PJ69	TRI65	E3 ubiquitin-protein ligase TRIM65	2.6574
O00270	GPR31	12-(S)-hydroxy-5,8,10,14-eicosatetraenoic acid receptor	2.6571
O95500	CLD14	Claudin-14	2.6571
Q6ZWT7	MBOA2	Lysophospholipid acyltransferase 2	2.6571
Q8ND25	ZNRF1	E3 ubiquitin-protein ligase ZNRF1	2.6571
Q76NI1	KNDC1	Kinase non-catalytic C-lobe domain-containing protein 1	2.6472
Q96KR7	PHAR3	Phosphatase and actin regulator 3	2.647
Q9UBV4	WNT16	Protein Wnt-16	2.6439
P21453	S1PR1	Sphingosine 1-phosphate receptor 1	2.6433
Q16222	UAP1	UDP-N-acetylhexosamine pyrophosphorylase	2.6406
P14138	EDN3	Endothelin-3	2.6394
Q13867	BLMH	Bleomycin hydrolase	2.6381
Q5TA82	LCE2D	Late cornified envelope protein 2D	2.6381
P20718	GRAH	Granzyme H	2.6381
Q02083	NAAA	N-acylethanolamine-hydrolyzing acid amidase	2.6381
Q9NP61	ARFG3	ADP-ribosylation factor GTPase-activating protein 3	2.6381
Q7RTY1	MOT9	Monocarboxylate transporter 9	2.6381
Q00610	CLH1	Clathrin heavy chain 1	2.6374
O75746	S2512	Electrogenic aspartate/glutamate antiporter SLC25A12	2.6372
P24821	TENA	Tenascin	2.6371
P0CZ25	D10OS	Uncharacterized protein DNAH10OS	2.6336
Q96FZ7	CHMP6	Charged multivesicular body protein 6	2.6336
O95232	LC7L3	Luc7-like protein 3	2.6329
Q96SI1	KCD15	BTB/POZ domain-containing protein KCTD15	2.6323
Q5SXM1	ZN678	Zinc finger protein 678	2.63
O94941	RNF37	RING finger protein 37	2.6252
O96004	HAND1	Heart- and neural crest derivatives-expressed protein 1	2.6252
Q9H6S1	AZI2	5-azacytidine-induced protein 2	2.624
O14917	PCD17	Protocadherin-17	2.6233
Q96DL1	NXPE2	NXPE family member 2	2.621
Q5XKL5	BTBD8	BTB/POZ domain-containing protein 8	2.6204
P86452	ZBED6	Zinc finger BED domain-containing protein 6	2.6168
Q9Y6Y8	S23IP	SEC23-interacting protein	2.6167
P02675	FIBB	Fibrinogen beta chain	2.6155
Q6PEZ8	PONL1	Podocan-like protein 1	2.6123
Q8TDX7	NEK7	Serine/threonine-protein kinase Nek7	2.6112
Q9H6T3	RPAP3	RNA polymerase II-associated protein 3	2.6053
Q96PL1	SG3A2	Secretoglobin family 3A member 2	2.6043
P55008	AIF1	Allograft inflammatory factor 1	2.6011
P98082	DAB2	Disabled homolog 2	2.5964
Q86X10	RLGPB	Ral GTPase-activating protein subunit beta	2.5904
P35251	RFC1	Replication factor C subunit 1	2.5888
Q9C0H5	RHG39	Rho GTPase-activating protein 39	2.5867
Q3SY00	T10IP	Testis-specific protein 10-interacting protein	2.5866
P55199	ELL	RNA polymerase II elongation factor ELL	2.5764
Q9NZW5	PALS2	Protein PALS2	2.5706
Q8NC56	LEMD2	LEM domain-containing protein 2	2.5706
Q9H008	LHPP	Phospholysine phosphohistidine inorganic pyrophosphate phosphatase	2.5637
Q8WZ74	CTTB2	Cortactin-binding protein 2	2.5631
Q9C009	FOXQ1	Forkhead box protein Q1	2.5588
Q8WY91	THAP4	Peroxynitrite isomerase THAP4	2.5581
O76061	STC2	Stanniocalcin-2	2.5567
Q2NL82	TSR1	Pre-rRNA-processing protein TSR1 homolog	2.5556
Q9P0W8	SPAT7	Spermatogenesis-associated protein 7	2.5538
Q6ZUA9	MROH5	Maestro heat-like repeat family member 5	2.5436
Q68CZ1	FTM	Protein fantom	2.5429
P08254	MMP3	Matrix metalloproteinase-3	2.5393
P49703	ARL4D	ADP-ribosylation factor-like protein 4D	2.5382
P28715	ERCC5	DNA excision repair protein ERCC-5	2.5336
P40939	ECHA	Trifunctional enzyme subunit alpha	2.5325
Q8TDP1	RNH2C	Ribonuclease H2 subunit C	2.5318
O43508	TNF12	Tumor necrosis factor ligand superfamily member 12	2.5267
P37088	SCNNA	Amiloride-sensitive sodium channel subunit alpha	2.5265
P61962	DCAF7	DDB1- and CUL4-associated factor 7	2.5226
Q8TBY9	CF251	Cilia- and flagella-associated protein 251	2.521
Q5VZB9	DMRTA	Doublesex- and mab-3-related transcription factor A1	2.5145
Q15024	EXOS7	Exosome complex component RRP42	2.5142
Q9NS00	C1GLT	Core 1 O-glycan T-synthase	2.5124
Q86XS5	ANGL5	Angiopoietin-related protein 5	2.5108
Q9NVU0	RPC5	DNA-directed RNA polymerase III subunit RPC5	2.5103
O76042	ERIT1	Putative uncharacterized protein encoded by ERC2-IT1	2.5051
Q8NHU6	TDRD7	Tudor domain-containing protein 7	2.5023
Q01954	BNC1	Zinc finger protein basonuclin-1	2.5008
Q9UJW0	DCTN4	Dynactin subunit 4	2.5006
Q15493	RGN	Regucalcin	2.4994
Q14993	COJA1	Collagen alpha-1(XIX) chain	2.4982
Q8NGA1	OR1M1	Olfactory receptor 1M1	2.4965
P35221	CTNA1	Catenin alpha-1	2.4955
A1KZ92	PXDNL	Probable oxidoreductase PXDNL	2.4905
Q9UII5	ZN107	Zinc finger protein 107	2.4903
Q14315	FLNC	Filamin-C	2.4887
Q9UL36	ZN236	Zinc finger protein 236	2.4883
Q8WVS4	DC2I1	Cytoplasmic dynein 2 intermediate chain 1	2.4876
P53618	COPB	Coatomer subunit beta	2.4871
Q96N21	AP4AT	AP-4 complex accessory subunit Tepsin	2.4821
Q8IXQ6	PARP9	Protein mono-ADP-ribosyltransferase PARP9	2.4803
Q8WTZ4	CA5BL	Putative inactive carbonic anhydrase 5B-like protein	2.4784
P48058	GRIA4	Glutamate receptor 4	2.4776
Q63HK5	TSH3	Teashirt homolog 3	2.4769
Q86XF0	DYR2	Dihydrofolate reductase 2, mitochondrial	2.4768
Q5JTD7	LRC73	Leucine-rich repeat-containing protein 73	2.4763
Q69YH5	CDCA2	Cell division cycle-associated protein 2	2.4763
Q9NYC9	DYH9	Dynein axonemal heavy chain 9	2.4724
Q5JPH6	SYEM	Nondiscriminating glutamyl-tRNA synthetase EARS2, mitochondrial	2.4691
Q9H2I8	LRMDA	Leucine-rich melanocyte differentiation-associated protein	2.4642
Q8N9F0	NAT8L	N-acetylaspartate synthetase	2.4575
Q9UJT9	FBXL7N	F-box/LRR-repeat protein 7	2.4561
Q96M61	MAGBI	Melanoma-associated antigen B18	2.4514
Q5JUW0	KRBX4	KRAB domain-containing protein 4	2.4492
Q00765	REEP5	Receptor expression-enhancing protein 5	2.445
P14649	MYL6B	Myosin light chain 6B	2.4447
Q99593	TBX5	T-box transcription factor TBX5	2.4361
Q9UBV2	SE1L1	Protein sel-1 homolog 1	2.4318
Q96SR6	ZN382	Zinc finger protein 382	2.4282
Q8IYB7	DI3L2	DIS3-like exonuclease 2	2.4225
A8MTY0	ZN724	Zinc finger protein 724	2.4202
Q9NP80	PLPL8	Calcium-independent phospholipase A2-gamma	2.4195
Q14644	RASA3	Ras GTPase-activating protein 3	2.4184
Q7Z3K3	POGZ	Pogo transposable element with ZNF domain	2.4178
O75150	BRE1B	E3 ubiquitin-protein ligase BRE1B	2.4135
O95866	G6B	Megakaryocyte and platelet inhibitory receptor G6b	2.4106
Q9Y275	TN13B	Tumor necrosis factor ligand superfamily member 13B	2.4094
Q9UN67	PCDBA	Protocadherin beta-10	2.4091
Q8NA72	POC5	Centrosomal protein POC5	2.4052
Q93008	USP9X	Probable ubiquitin carboxyl-terminal hydrolase FAF-X	2.4037
Q02543	RL18A	Large ribosomal subunit protein eL20	2.4
Q9P2P1	NYNRI	NYN domain & retroviral integrase catalytic domain-containing protein	2.3991
Q6P2S7	TTC41	Putative tetratricopeptide repeat protein 41	2.3976
Q5T5U3	RHG21	Rho GTPase-activating protein 21	2.3962
Q6ZNH5	ZN497	Zinc finger protein 497	2.3945
P30954	O10J1	Olfactory receptor 10J1	2.3934
Q9Y210	TRPC6	Short transient receptor potential channel 6	2.3934
P17097	ZNF7	Zinc finger protein 7	2.3926
O75446	SAP30	Histone deacetylase complex subunit SAP30	2.392
Q9H7T0	CTSRB	Cation channel sperm-associated auxiliary subunit beta	2.3916
Q96KK4	O10C1	Olfactory receptor 10C1	2.3908
P25208	NFYB	Nuclear transcription factor Y subunit beta	2.3892
A0M8Q6	IGLC7	Immunoglobulin lambda constant 7	2.3882
Q15365	PCBP1	Poly(rC)-binding protein 1	2.387
Q8TAY7	F110D	Protein FAM110D	2.385
Q5H9R4	ARMX4	Armadillo repeat-containing X-linked protein 4	2.3831
Q9ULD4	BRPF3	Bromodomain and PHD finger-containing protein 3	2.3825
Q9H159	CAD19	Cadherin-19	2.3825
Q8N6F7	GCSAM	Germinal center-associated signaling and motility protein	2.3818
Q8IYA6	CKP2L	Cytoskeleton-associated protein 2-like	2.3789
Q8N5I9	NOPC1	NOP protein chaperone 1	2.3728
Q8N393	ZN786	Zinc finger protein 786	2.3726
O75791	GRAP2	GRB2-related adapter protein 2	2.3723
Q09MP3	R51A2	RAD51-associated protein 2	2.3718
Q96SK2	TM209	Transmembrane protein 209	2.3651
P14091	CATE	Cathepsin E	2.364
O14827	RGRF2	Ras-specific guanine nucleotide-releasing factor 2	2.3581
Q6ZU80	CE128	Centrosomal protein of 128 kDa	2.3501
A6NDL7	MT21E	Putative methyltransferase-like protein 21E pseudogene	2.3492
P16615	AT2A2	Sarcoplasmic/endoplasmic reticulum calcium ATPase 2	2.349
Q8NCR6	SMIP6	Sperm microtubule inner protein 6	2.347
P07437	TBB5	Tubulin beta chain	2.3467
Q8NHJ6	LIRB4	Leukocyte immunoglobulin-like receptor subfamily B member 4	2.345
Q8TDH9	BL1S5	Biogenesis of lysosome-related organelles complex 1 subunit 5	2.3449
Q8WVV9	HNRLL	Heterogeneous nuclear ribonucleoprotein L-like	2.3446
Q9H857	NT5D2	5'-nucleotidase domain-containing protein 2	2.3418
P0C7Q2	ARMS2	Age-related maculopathy susceptibility protein 2	2.3408
O75604	UBP2	Ubiquitin carboxyl-terminal hydrolase 2	2.339
Q5VTE0	EF1A3	Putative elongation factor 1-alpha-like 3	2.3383
Q9H2X9	S12A5	Solute carrier family 12 member 5	2.338
Q9NRJ7	PCDBG	Protocadherin beta-16	2.3353
Q8WV22	NSE1	Non-structural maintenance of chromosomes element 1 homolog	2.335
Q9Y6V0	PCLO	Protein piccolo	2.3342
Q5T0J7	TEX35	Testis-expressed protein 35	2.3333
P59051	BRAS2	Putative uncharacterized protein encoded by BRWD1-AS2	2.3317
O60522	TDRD6	Tudor domain-containing protein 6	2.327
P20711	DDC	Aromatic-L-amino-acid decarboxylase	2.3262
P23942	PRPH2	Peripherin-2	2.3253
Q9HCM9	TRI39	E3 ubiquitin-protein ligase TRIM39	2.3233
Q9C0F0	ASXL3	Putative Polycomb group protein ASXL3	2.3177
Q86YW5	TRML1	Trem-like transcript 1 protein	2.3166
A0A0B4J263	TVA39	T cell receptor alpha variable 39	2.316
Q5TAX3	TUT4	Terminal uridylyltransferase 4	2.3094
P15144	AMPN	Aminopeptidase N	2.3085
Q9H999	PANK3	Pantothenate kinase 3	2.3083
P35226	BMI1	Polycomb complex protein BMI-1	2.3042
Q9NQ55	SSF1	Suppressor of SWI4 1 homolog	2.3017
Q9NZC7	WWOX	WW domain-containing oxidoreductase	2.2976
Q13111	CAF1A	Chromatin assembly factor 1 subunit A	2.2967
Q96CV9	OPTN	Optineurin	2.2965
P22748	CAH4	Carbonic anhydrase 4	2.2951
Q6ZMC9	SIG15	Sialic acid-binding Ig-like lectin 15	2.2922
O15417	TNC18	Trinucleotide repeat-containing gene 18 protein	2.2872
Q96DY7	MTBP	Mdm2-binding protein	2.2868
Q0VAM2	RGF1B	Ras-GEF domain-containing family member 1B	2.2863
Q9H6T0	ESRP2	Epithelial splicing regulatory protein 2	2.2808
Q96RQ1	ERGI2	Endoplasmic reticulum-Golgi intermediate compartment protein 2	2.2806
Q9P258	RCC2	Protein RCC2	2.2791
Q9UIF8	BAZ2B	Bromodomain adjacent to zinc finger domain protein 2B	2.279
Q8N8A8	F169B	Protein FAM169BP	2.2733
O95359	TACC2	Transforming acidic coiled-coil-containing protein 2	2.2725
Q6P1M3	L2GL2	LLGL scribble cell polarity complex component 2	2.2706
O75333	TBX10	T-box transcription factor TBX10	2.2676
Q9P2D0	IBTK	Inhibitor of Bruton tyrosine kinase	2.2665
Q9BTV6	DPH7	Diphthine methyltransferase	2.2646
Q92786	PROX1	Prospero homeobox protein 1	2.2623
Q9ULD0	OGDHL	2-oxoglutarate dehydrogenase-like, mitochondrial	2.2621
Q99551	MTEF1	Mitochondrial transcription termination factor 1	2.2567
Q9Y2M0	FAN1	Fanconi-associated nuclease 1	2.2565
Q9HCK0	ZBT26	Zinc finger and BTB domain-containing protein 26	2.2554
Q9NY99	SNTG2	Gamma-2-syntrophin	2.2554
Q6ZRN7	YP029	Putative uncharacterized protein FLJ46214	2.2543
F5H4B4	F227A	Protein FAM227A	2.2536
O95405	ZFYV9	Zinc finger FYVE domain-containing protein 9	2.251
P59910	DJB13	DnaJ homolog subfamily B member 13	2.2479
Q8IYE0	CC146	Coiled-coil domain-containing protein 146	2.2442
O75900	MMP23	Matrix metalloproteinase-23	2.2442
Q9Y285	SYFA	Phenylalanine--tRNA ligase alpha subunit	2.2411
Q96RT1	ERBIN	Erbin	2.2403
Q8IYX7	SAXO1	Stabilizer of axonemal microtubules 1	2.2357
Q6NT04	TIGD7	Tigger transposable element-derived protein 7	2.2229
Q9NVZ3	NECP2	Adaptin ear-binding coat-associated protein 2	2.2228
O43707	ACTN4	Alpha-actinin-4	2.2195
O95279	KCNK5	Potassium channel subfamily K member 5	2.2191
A4UGR9	XIRP2	Xin actin-binding repeat-containing protein 2	2.2189
Q9H5P4	PDZD7	PDZ domain-containing protein 7	2.2174
Q8NI27	THOC2	THO complex subunit 2	2.2131
Q8NBZ0	IN80E	INO80 complex subunit E	2.2073
P63261	ACTG	Actin, cytoplasmic 2	2.2072
Q7RTP6	MICA3	Molecule interacting with CasL protein 3	2.2066
Q9Y334	VWA7	von Willebrand factor A domain-containing protein 7	2.2047
P59901	LIRA4	Leukocyte immunoglobulin-like receptor subfamily A member 4	2.195
P01024	CO3	Complement C3	2.1942
O95620	DUS4L	tRNA-dihydrouridine(20a/20b) synthase	2.1931
Q9H930	SP14L	Nuclear body protein SP140-like protein	2.1905
O95347	SMC2	Structural maintenance of chromosomes protein 2	2.1881
Q5TCY1	TTBK1	Tau-tubulin kinase 1	2.1844
Q9H1P3	OSBL2	Oxysterol-binding protein-related protein 2	2.1833
P0CG38	POTEI	POTE ankyrin domain family member I	2.1829
Q9UJ72	ANX10	Annexin A10	2.1825
Q9NRN7	ADPPT	4'-phosphopantetheinyl transferase	2.18
Q7Z3E5	ARMC9	LisH domain-containing protein ARMC9	2.1792
Q9UM54	MYO6	Unconventional myosin-VI	2.179
Q13416	ORC2	Origin recognition complex subunit 2	2.1772
Q8WXG9	AGRV1	Adhesion G-protein coupled receptor V1	2.175
Q8N5S9	KKCC1	Calcium/calmodulin-dependent protein kinase kinase 1	2.1741
Q8N427	TXND3	Thioredoxin domain-containing protein 3	2.1714
Q86Y13	DZIP3	E3 ubiquitin-protein ligase DZIP3	2.17
Q96NL6	SCLT1	Sodium channel and clathrin linker 1	2.1679
P13725	ONCM	Oncostatin-M	2.1678
Q16587	ZNF74	Zinc finger protein 74	2.1662
Q8ND30	LIPB2	Liprin-beta-2	2.1632
Q9H4Z2	ZN335	Zinc finger protein 335	2.1585
Q6ZNE9	RUFY4	RUN and FYVE domain-containing protein 4	2.1564
Q5VST9	OBSCN	Obscurin	2.1552
Q9NPF4	OSGEP	tRNA N6-adenosine threonylcarbamoyltransferase	2.155
Q15726	KISS1	Metastasis-suppressor KiSS-1	2.1493
Q9ULJ3	ZBT21	Zinc finger and BTB domain-containing protein 21	2.1445
Q99715	COCA1	Collagen alpha-1(XII) chain	2.14
Q99708	CTIP	DNA endonuclease RBBP8	2.1386
Q5T0U0	CC122	Coiled-coil domain-containing protein 122	2.1341
O75051	PLXA2	Plexin-A2	2.128
P0C7M7	ACSM4	Acyl-coenzyme A synthetase ACSM4	2.1277
P11055	MYH3	Myosin-3	2.1275
A0A096LP49	CC187	Coiled-coil domain-containing protein 187	2.1271
P01023	A2MG	Alpha-2-macroglobulin	2.1235
Q92616	GCN1	Stalled ribosome sensor GCN1	2.1234
P53801	PTTG	Pituitary tumor-transforming gene 1 protein-interacting protein	2.1225
Q14689	DIP2A	Disco-interacting protein 2 homolog A	2.1192
O95163	ELP1	Elongator complex protein 1	2.117
Q99932	SPAG8	Sperm-associated antigen 8	2.1158
P42695	CNDD3	Condensin-2 complex subunit D3	2.1156
Q15042	RB3GP	Rab3 GTPase-activating protein catalytic subunit	2.1131
Q7Z2Q7	LRR70	Leucine-rich repeat-containing protein 70	2.1105
Q9UK61	TASOR	Protein TASOR	2.1084
O60447	EVI5	Ecotropic viral integration site 5 protein homolog	2.1076
Q13009	TIAM1	Rho guanine nucleotide exchange factor TIAM1	2.1056
Q9H792	PEAK1	Inactive tyrosine-protein kinase PEAK1	2.1051
P35527	K1C9	Keratin, type I cytoskeletal 9	2.1035
Q8IWE2	NXP20	Protein NOXP20	2.1021
P23470	PTPRG	Receptor-type tyrosine-protein phosphatase gamma	2.1
Q9P0K9	FRS1L	DOMON domain-containing protein FRRS1L	2.0992
A6NI79	CCD69	Coiled-coil domain-containing protein 69	2.0972
C9J6K1	CS081	Putative uncharacterized protein C19orf81	2.0958
Q9UIF9	BAZ2A	Bromodomain adjacent to zinc finger domain protein 2A	2.0931
P57775	FBXW4	F-box/WD repeat-containing protein 4	2.0921
Q12912	IRAG2	Inositol 1,4,5-triphosphate receptor associated 2	2.092
Q7L7X3	TAOK1	Serine/threonine-protein kinase TAO1	2.092
Q92621	NU205	Nuclear pore complex protein Nup205	2.09
P50570	DYN2	Dynamin-2	2.0883
Q16206	ENOX2	Ecto-NOX disulfide-thiol exchanger 2	2.087
Q9UBP9	GULP1	PTB domain-containing engulfment adapter protein 1	2.0847
Q9NXG0	CNTLN	Centlein (Centrosomal protein)	2.0843
Q5T9S5	CCD18	Coiled-coil domain-containing protein 18	2.0834
Q14839	CHD4	Chromodomain-helicase-DNA-binding protein 4	2.0827
Q16678	CP1B1	Cytochrome P450 1B1	2.0816
P12111	CO6A3	Collagen alpha-3(VI) chain	2.0782
Q16820	MEP1B	Meprin A subunit beta	2.0725
P14735	IDE	Insulin-degrading enzyme	2.0704
P52569	CTR2	Cationic amino acid transporter 2	2.0702
Q86SJ6	DSG4	Desmoglein-4	2.0701
Q5JV73	FRPD3	FERM and PDZ domain-containing protein 3	2.0699
Q5T5P2	SKT	Sickle tail protein homolog	2.0681
Q14738	2A5D	PP2A B subunit isoform B'-delta	2.0625
P60323	NANO3	Nanos homolog 3	2.0611
Q8WWZ4	ABCAA	ATP-binding cassette sub-family A member 10	2.0576
Q9UBR2	CATZ	Cathepsin Z	2.0552
P08670	VIME	Vimentin	2.0536
Q9Y2U9	KLDC2	Kelch domain-containing protein 2	2.0536
Q6PJP8	DCR1A	DNA cross-link repair 1A protein	2.0506
Q8N884	CGAS	Cyclic GMP-AMP synthase	2.0503
P06400	RB	Retinoblastoma-associated protein	2.05
Q6AHZ1	Z518A	Zinc finger protein 518A	2.0484
Q9Y490	TLN1	Talin-1	2.0452
O75643	U520	U5 small nuclear ribonucleoprotein 200 kDa helicase	2.0448
P80192	M3K9	Mitogen-activated protein kinase kinase kinase 9	2.0446
Q86VS3	IQCH	IQ domain-containing protein H	2.0422
Q9P2D1	CHD7	Chromodomain-helicase-DNA-binding protein 7	2.0363
B0YJ81	HACD1	3-hydroxyacyl-CoA dehydratase 1	2.0347
O14764	GBRD	Gamma-aminobutyric acid receptor subunit delta	2.0347
P0DSN7	KVD37	Probable non-functional immunoglobulinn kappa variable 1D-37	2.0347
P33764	S10A3	S100 calcium-binding protein A3	2.0347
Q6DWJ6	GP139	Probable G-protein coupled receptor 139	2.0347
Q6ZWC4	YS043	Putative uncharacterized protein LOC100128429	2.0347
Q8N815	CNTD1	Cyclin N-terminal domain-containing protein 1	2.0347
Q9Y4A5	TRRAP	Transformation/transcription domain-associated protein	2.0312
O95104	SCAF4	SR-related and CTD-associated factor 4	2.031
O15305	PMM2	Phosphomannomutase 2	2.028
O75387	LAT3	L-type amino acid transporter 3	2.028
P17735	ATTY	Tyrosine aminotransferase	2.028
Q15654	TRIP6	Thyroid receptor-interacting protein	2.028
Q9BUH6	PAXX	XRCC4-like small protein	2.028
Q86WP2	GPBP1	GC-rich promoter-binding protein 1	2.028
Q7Z5J1	DHI1L	Hydroxysteroid 11-beta-dehydrogenase 1-like protein	2.0277
P43354	NR4A2	Nuclear receptor subfamily 4 group A member 2	2.0277
P61018	RAB4B	Ras-related protein Rab-4B	2.0277
Q7Z5H4	VN1R5	Vomeronasal type-1 receptor 5	2.0277
Q8N668	COMD1	COMM domain-containing protein 1	2.0277
Q8TF66	LRC15	Leucine-rich repeat-containing protein 15	2.0277
Q8WWB5	PIHD2	PIH1 domain-containing protein 2	2.0277
Q9ULC3	RAB23	Ras-related protein Rab-23	2.0277
O14520	AQP7_	Aquaporin-7	2.0277
Q17R89	RHG44	Rho GTPase-activating protein 44	2.0277
Q9UBX0	HESX1	Homeobox expressed in ES cells 1	2.0277
P78406	RAE1L	mRNA export factor RAE1	2.0277
Q8NF91	SYNE1	Nesprin-1	2.0277
O76090	BEST1	Bestrophin-1	2.0259
Q8NCH0	CHSTE	Carbohydrate sulfotransferase 14	2.0185
Q5VTB9	RN220	E3 ubiquitin-protein ligase RNF220	2.0174
O15234	CASC3	Protein CASC3	2.0171
P07864	LDHC	L-lactate dehydrogenase C chain	2.0116
Q16586	SGCA	Alpha-sarcoglycan	2.007
Q9NV06	DCA13	DDB1- and CUL4-associated factor 13	2.006
Q9Y324	FCF1	rRNA-processing protein FCF1 homolog	2.0051
P55082	MFAP3	Microfibril-associated glycoprotein 3	2.005
A4D1N5	YG018	Putative uncharacterized protein FLJ40288	2.0001
A8MXT2	MAGBH	Melanoma-associated antigen B17	2.0001
P49863	GRAK	Granzyme K	2.0001
Q86VG3	IFTAP	Intraflagellar transport-associated protein	2.0001
Q8NDB6	FA156	Transmembrane protein 29/29B	2.0001
Q8N123	CPXCR	CPX chromosomal region candidate gene 1 protein	2.0001
P0DMQ9	CH089	Putative uncharacterized protein C8orf89	0.49552
Q5T5Y3	CAMP1	Calmodulin-regulated spectrin-associated protein 1	0.49424
P09525	ANXA4	Annexin A4	0.48848
Q13823	NOG2	Nucleolar GTP-binding protein 2	0.48506
Q86X52	CHSS1	Chondroitin sulfate synthase 1	0.48137
O95749	GGPPS	Geranylgeranyl pyrophosphate synthase	0.47787
Q9NU02	ANKE1	Ankyrin repeat and EF-hand domain-containing protein 1	0.46719
Q9UH77	KLHL3	Kelch-like protein 3	0.46473
O75128	COBL	Protein cordon-bleu	0.46466
O15195	VILL	Villin-like protein	0.46432
P98155	VLDLR	Very low-density lipoprotein receptor	0.46212
Q9NQC7	CYLD	Ubiquitin carboxyl-terminal hydrolase CYLD	0.45693
Q9UNF0	PACN2	Protein kinase C and casein kinase substrate in neurons protein 2	0.45611
Q96KQ7	EHMT2	Histone H3-K9 methyltransferase 3	0.45525
O43278	SPIT1	Kunitz-type protease inhibitor 1	0.45315
Q8N960	CE120	Centrosomal protein of 120 kDa	0.45225
Q9NVL1	F86C1	Putative protein FAM86C1P	0.45057
Q9ULD2	MTUS1	Microtubule-associated tumor suppressor 1	0.44769
P46063	RECQ1	ATP-dependent DNA helicase Q1	0.44535
Q8IY81	SPB1	pre-rRNA 2'-O-ribose RNA methyltransferase FTSJ3	0.44364
Q9H2K2	TNKS2	Poly [ADP-ribose] polymerase tankyrase-2	0.44171
Q14164	IKKE	Inhibitor of nuclear factor kappa-B kinase subunit epsilon	0.44168
P02452	CO1A1	Collagen alpha-1(I) chain	0.44128
Q8N5D0	WDTC1	WD and tetratricopeptide repeats protein 1	0.44094
Q2M3C7	SPKAP	A-kinase anchor protein SPHKAP	0.43618
P32302	CXCR5	C-X-C chemokine receptor type 5	0.43179
P13942	COBA2	Collagen alpha-2(XI) chain	0.43006
Q8ND71	GIMA8	GTPase IMAP family member 8	0.43003
Q12889	OVGP1	Oviduct-specific glycoprotein	0.42928
P18583	SON	Protein SON	0.42783
Q12933	TRAF2	TNF receptor-associated factor 2	0.42609
Q14123	PDE1C	Cam-PDE 1C	0.42375
Q96RK4	BBS4	Bardet-Biedl syndrome 4 protein	0.42114
Q15465	SHH	Sonic hedgehog protein	0.41812
P50750	CDK9	Cyclin-dependent kinase 9	0.40995
Q02818	NUCB1	Nucleobindin-1	0.40646
Q13395	TARB1	Probable methyltransferase TARBP1	0.40521
Q8NAV2	CH058	Uncharacterized protein C8orf58	0.40355
Q8IY33	MILK2	MICAL-like protein 2	0.40343
Q8N573	OXR1	Oxidation resistance protein 1	0.39809
Q9BSW7	SYT17	Synaptotagmin-17	0.39714
Q8IZ52	CHSS2	Chondroitin sulfate synthase 2	0.39501
O15534	PER1	Period circadian protein homolog 1	0.39279
P29322	EPHA8	Ephrin type-A receptor 8	0.39026
Q14147	DHX34	Probable ATP-dependent RNA helicase DHX34	0.38985
Q7L4I2	RSRC2	Arginine/serine-rich coiled-coil protein 2	0.38713
Q9UPT8	ZC3H4	Zinc finger CCCH domain-containing protein 4	0.38219
Q96H79	ZCCHL	Zinc finger CCCH-type antiviral protein 1-like	0.37789
Q8N972	ZN709	Zinc finger protein 709	0.37605
P22676	CALB2	Calretinin	0.37549
Q14028	CNGB1	Cyclic nucleotide-gated cation channel beta-1	0.37483
Q8IWZ3	ANKH1	Ankyrin repeat and KH domain-containing protein 1	0.3734
Q9HD67	MYO10	Unconventional myosin-X	0.37219
Q92804	RBP56	TATA-binding protein-associated factor 2N	0.37209
Q4VCS5	AMOT	Angiomotin	0.37075
Q9Y2R4	DDX52	DEAD box protein 52	0.36693
Q14DG7	T132B	Transmembrane protein 132B	0.36419
Q7Z699	SPRE1	Sprouty-related, EVH1 domain-containing protein 1	0.36397
Q7Z4V5	HDGR2	Hepatoma-derived growth factor 2	0.36302
Q8NGX9	OR6P1	Olfactory receptor 6P1	0.36244
P36406	TRI23	E3 ubiquitin-protein ligase TRIM23	0.36139
Q86T90	K1328	Protein hinderin	0.36092
O14594	NCAN	Neurocan core protein	0.35749
Q2TAL6	VWC2	Brorin	0.3548
O94901	SUN1	SUN domain-containing protein 1	0.35304
Q6SA08	TSSK4	Testis-specific kinase 4	0.34997
Q9NYP9	MS18A	Protein Mis18-alpha	0.34988
Q9H3U1	UN45A	Protein unc-45 homolog A	0.34971
Q9UJ98	STAG3	Cohesin subunit SA-3	0.34759
Q96T60	PNKP	Bifunctional polynucleotide phosphatase/kinase	0.34216
Q08257	QOR	Quinone oxidoreductase	0.34072
P16581	LYAM2	E-selectin	0.33818
Q9NZL6	RGL1	Ral guanine nucleotide dissociation stimulator-like 1	0.33797
A8K0R7	ZN839	Zinc finger protein 839	0.3343
Q7Z6J6	FRMD5	FERM domain-containing protein 5	0.32886
A1A5D9	BICL2	Bicaudal D-related protein 2)	0.32685
P09871	C1S	Complement C1s subcomponent	0.32196
Q9Y4K1	CRBG1	Beta/gamma crystallin domain-containing protein 1	0.30533
Q7Z407	CSMD3	CUB and sushi domain-containing protein 3	0.30406
Q8IV32	CCD71	Coiled-coil domain-containing protein 71	0.303
Q8IWS0	PHF6	PHD finger protein 6	0.30125
P78504	JAG1	Protein jagged-1	0.28853
Q9BXF6	RFIP5	Rab11 family-interacting protein 5	0.27229
Q8NDF8	PAPD5	Terminal nucleotidyltransferase 4B	0.26105
P13985	HRES1	Putative HTLV-1-related endogenous sequence	0.25898
P54707	AT12A	Potassium-transporting ATPase alpha chain 2	0.25746
O00534	VMA5A	von Willebrand factor A domain-containing protein 5A	0.25563
O95157	NXPH3	Neurexophilin-3	0.25325
P09104	ENOG	Gamma-enolase	0.24389
Q99675	CGRF1	Cell growth regulator with RING finger domain protein 1	0.23479
Q6ZMR5	TM11A	Transmembrane protease serine 11A	0.19546
Q8NAM6	ZSCA4	Zinc finger and SCAN domain-containing protein 4	0.17069
Q9H0U9	TSYL1	Testis-specific Y-encoded-like protein 1	0.16193
